# Supplementary material for: A physical map of the bovine genome
Source: Genome Biol. 2007 Aug 14;8(8):R165. doi: 10.1186/gb-2007-8-8-r165 (PMC2374996; doi:10.1186/gb-2007-8-8-r165)
Supplement: Additional data file 3 — Placement of markers on the composite map. [file gb-2007-8-8-r165-S3.xls]

## Sheet: Composite Map
				Position	CI (order)		Position	CI (cM)		Position	CI (Kbp)
Marker	Map	ID	BTA	(order)	from	to	(cM)	from	to	(Kbp)	from	to	Accuracy
900	MARC	m900	1	1	1	27	0	0	7.8	0	0	8900	0.906
568	MARC	m568	1	2	1	27	0	0	7.8	0	0	8900	0.906
SCAFFOLD131246_5118	BOVGEN	bSCAFFOLD131246_5118	1	3	1	3	0.1	0	0.2	137	0	286	0.997
SCAFFOLD111168_8277	BOVGEN	bSCAFFOLD111168_8277	1	4	4	4	0.2	0.1	0.7	286	137	789	0.993
SCAFFOLD97373_836	BOVGEN	bSCAFFOLD97373_836	1	5	5	5	0.7	0.2	1.1	789	286	1247	0.99
RSJW136	BOVGEN	bRSJW136	1	6	6	6	1.1	0.7	1.2	1247	789	1396	0.993
EST1413	BOVGEN	bEST1413	1	7	7	7	1.2	1.1	1.3	1396	1247	1499	0.997
SCAFFOLD145634_10395	BOVGEN	bSCAFFOLD145634_10395	1	8	8	8	1.3	1.2	1.5	1499	1396	1750	0.996
SCAFFOLD145634_10395	MIZZOU	bSCAFFOLD145634_10395	1	8	8	8	1.3	1.2	1.5	1499	1396	1750	0.996
SCAFFOLD135069_20990	BOVGEN	bSCAFFOLD135069_20990	1	9	9	9	1.5	1.3	1.8	1750	1499	2105	0.993
SCAFFOLD156279_15437	BOVGEN	bSCAFFOLD156279_15437	1	10	10	10	1.8	1.5	2.1	2105	1750	2414	0.993
SCAFFOLD156279_15437	MIZZOU	bSCAFFOLD156279_15437	1	10	10	10	1.8	1.5	2.1	2105	1750	2414	0.993
AGLA17	BOVGEN	bAGLA17	1	11	11	11	2.1	1.8	2.2	2414	2105	2517	0.996
EST0601	BOVGEN	bEST0601	1	12	12	12	2.2	2.1	2.4	2517	2414	2723	0.997
AW267109	ILTX-05	bEST0601	1	12	12	12	2.2	2.1	2.4	2517	2414	2723	0.997
OLIG2	BOVGEN	bOLIG2	1	13	13	13	2.4	2.2	2.9	2723	2517	3260	0.992
IL10RB	BOVGEN	bIL10RB	1	14	14	14	2.9	2.4	3.1	3260	2723	3535	0.991
IFNAR1	BOVGEN	bIFNAR1	1	15	15	16	3.1	2.9	3.5	3535	3260	3947	0.993
GART	BOVGEN	bGART	1	16	15	16	3.1	2.9	3.5	3535	3260	3947	0.993
G67696-381-R	BOVGEN	bG67696-381-R	1	17	17	17	3.5	3.1	4.1	3947	3535	4736	0.987
SMIT	BOVGEN	bSMIT	1	18	18	19	4.1	3.5	5.7	4736	3947	6464	0.973
CC475154	ILTX-05	iCC475154	1	19	1	25	5.7	0	7.3	6464	0	8363	0.911
KCNE2	BOVGEN	bKCNE2	1	20	19	20	4.4	4.1	5.7	5022	4736	6464	0.981
BES1_Contig627_2082	BOVGEN	bBES1_Contig627_2082	1	21	21	21	4.6	4.4	5	5285	5022	5709	0.993
BES1_Contig627_2082	MIZZOU	bBES1_Contig627_2082	1	21	21	21	4.6	4.4	5	5285	5022	5709	0.993
BES1_Contig627_1906	BOVGEN	bBES1_Contig627_1906	1	22	22	22	5	4.6	5.6	5709	5285	6361	0.988
BES1_Contig627_1906	MIZZOU	bBES1_Contig627_1906	1	22	22	22	5	4.6	5.6	5709	5285	6361	0.988
AGLA17_hanover	BOVGEN	bAGLA17_hanover	1	23	23	28	5.6	5	7.8	6361	5709	8900	0.966
E1BR-012H12	SIAGLT	sE1BR-012H12	1	24	1	24	7	0	7.1	7997	0	8168	0.913
E1CA-039B08	SIAGLT	sE1CA-039B08	1	25	25	25	7.1	7	7.3	8168	7997	8363	0.996
BZ898554	ILTX-05	sE1KI-030C09	1	26	26	26	7.3	7.1	7.6	8363	8168	8660	0.995
E1KI-024E07	SIAGLT	sE1KI-024E07	1	26	26	26	7.3	7.1	7.6	8363	8168	8660	0.995
E1KI-030C09	SIAGLT	sE1KI-030C09	1	26	26	26	7.3	7.1	7.6	8363	8168	8660	0.995
E1KI-021E06	SIAGLT	sE1KI-021E06	1	27	27	27	7.6	7.3	7.8	8660	8363	8900	0.994
4149	MARC	m4149	1	28	28	29	7.8	6.4	7.9	8900	7310	9003	0.982
DIK4591	SIAGLT	m4149	1	28	28	29	7.8	6.4	7.9	8900	7310	9003	0.982
cluster000873.a1.1	BOVGEN	bcluster000873.a1.1	1	29	24	30	6.4	5.6	7.9	7310	6361	9003	0.971
80	MARC	m80	1	30	29	32	7.9	6.4	8.1	9003	7310	9221	0.979
BM6438	SIAGLT	m80	1	30	29	32	7.9	6.4	8.1	9003	7310	9221	0.979
SYNJ1	BOVGEN	bSYNJ1	1	31	30	31	7.6	6.4	8	8649	7310	9163	0.98
BM6438	BOVGEN	bBM6438	1	32	32	33	8	7.6	8.2	9163	8649	9369	0.992
E1OV-005G12	SIAGLT	sE1OV-005G12	1	33	31	36	8.1	7.6	8.6	9221	8649	9793	0.988
cluster000849.a1.1	BOVGEN	bcluster000849.a1.1	1	34	33	34	8.2	8	8.4	9369	9163	9587	0.995
BM6438_hanover	BOVGEN	bBM6438_hanover	1	35	35	35	8.4	8.2	8.6	9587	9369	9793	0.995
RSJW784	BOVGEN	m16967	1	36	36	37	8.6	8.2	8.6	9793	9369	9861	0.995
BZ928253	ILTX-05	m16967	1	36	36	37	8.6	8.2	8.6	9793	9369	9861	0.995
16967	MARC	m16967	1	36	36	37	8.6	8.2	8.6	9793	9369	9861	0.995
E1KI-042G09	SIAGLT	sE1KI-042G09	1	37	34	38	8.2	8.1	8.6	9369	9221	9861	0.993
cluster003487.a1.1	BOVGEN	bcluster003487.a1.1	1	38	37	39	8.6	8.2	8.9	9861	9369	10147	0.992
2702	MARC	m2702	1	39	38	42	8.6	8.2	9	9838	9369	10296	0.99
DIK1044	SIAGLT	m2702	1	39	38	42	8.6	8.2	9	9838	9369	10296	0.99
SCAFFOLD15020_24467	BOVGEN	bSCAFFOLD15020_24467	1	40	39	40	8.9	8.6	9	10147	9838	10273	0.995
SCAFFOLD15020_24467	MIZZOU	bSCAFFOLD15020_24467	1	40	39	40	8.9	8.6	9	10147	9838	10273	0.995
SCAFFOLD135069_21166	BOVGEN	bSCAFFOLD135069_21166	1	41	41	43	9	8.9	9	10273	10136	10319	0.998
SCAFFOLD135069_20858	BOVGEN	bSCAFFOLD135069_20858	1	42	41	43	9	8.9	9	10296	10136	10319	0.998
SCAFFOLD135069_21121	BOVGEN	bSCAFFOLD135069_21121	1	42	41	43	9	8.9	9	10296	10136	10319	0.998
670	MARC	m670	1	43	40	47	8.9	8.6	9.1	10136	9838	10399	0.994
TGLA49	SIAGLT	m670	1	43	40	47	8.9	8.6	9.1	10136	9838	10399	0.994
SCAFFOLD135069_20810	BOVGEN	bSCAFFOLD135069_20810	1	44	43	45	9	8.9	9.1	10319	10136	10353	0.998
SOD1MS	BOVGEN	bSOD1MS	1	45	43	45	9	8.9	9.1	10319	10136	10353	0.998
HUNK	BOVGEN	bHUNK	1	46	46	47	9.1	9	9.1	10353	10319	10399	0.999
INRA212	BOVGEN	bINRA212	1	47	46	47	9.1	9	9.1	10353	10319	10399	0.999
SOD1MICRO2	BOVGEN	m2225	1	48	48	48	9.1	9.1	9.1	10399	10353	10433	0.999
2225	MARC	m2225	1	48	48	48	9.1	9.1	9.1	10399	10353	10433	0.999
SOD1	SIAGLT	m2225	1	48	48	48	9.1	9.1	9.1	10399	10353	10433	0.999
ARO24	BOVGEN	m15161	1	49	49	49	9.1	9.1	9.2	10433	10399	10468	0.999
15161	MARC	m15161	1	49	49	49	9.1	9.1	9.2	10433	10399	10468	0.999
ARO24	SIAGLT	m15161	1	49	49	49	9.1	9.1	9.2	10433	10399	10468	0.999
KAP8	BOVGEN	bKAP8	1	50	50	50	9.2	9.1	9.2	10468	10433	10479	1
TIAM1	BOVGEN	bTIAM1	1	51	51	54	9.2	9	9.5	10479	10250	10879	0.993
BZ889881	ILTX-05	iBZ889881	1	52	37	55	9	8.2	9.5	10250	9369	10879	0.984
4713	MARC	m4713	1	53	50	53	9.5	9	9.5	10834	10250	10879	0.993
DIK5019	SIAGLT	m4713	1	53	50	53	9.5	9	9.5	10834	10250	10879	0.993
1136	MARC	m1136	1	54	54	62	9.5	9.2	10	10879	10502	11474	0.989
BMS1928	SIAGLT	m1136	1	54	54	62	9.5	9.2	10	10879	10502	11474	0.989
ARO9	BOVGEN	bARO9	1	55	52	56	9.2	9	9.5	10502	10250	10879	0.993
CC528091	ILTX-05	iCC528091	1	56	53	64	9.4	9	10.2	10708	10250	11669	0.985
TGLA49_hanover	BOVGEN	bTGLA49_hanover	1	57	56	57	9.2	9.2	9.4	10513	10502	10708	0.998
SCAFFOLD101305_1029	BOVGEN	bSCAFFOLD101305_1029	1	58	58	58	9.3	9.2	9.6	10685	10513	10994	0.995
SCAFFOLD101305_1029	MIZZOU	bSCAFFOLD101305_1029	1	58	58	58	9.3	9.2	9.6	10685	10513	10994	0.995
SOD1	BOVGEN	bSOD1	1	59	59	59	9.6	9.3	9.8	10994	10685	11200	0.994
SOD1_Hanover	BOVGEN	bSOD1_Hanover	1	60	60	60	9.8	9.6	9.9	11200	10994	11314	0.997
TGLA49	BOVGEN	bTGLA49	1	61	61	61	9.9	9.8	10	11314	11200	11474	0.997
BM1928	BOVGEN	bBM1928	1	62	62	63	10	9.9	10.1	11474	11314	11497	0.998
1413	MARC	m1413	1	63	55	75	9.9	9.2	10.6	11360	10502	12138	0.982
INRA117	SIAGLT	m1413	1	63	55	75	9.9	9.2	10.6	11360	10502	12138	0.982
BMS1928	BOVGEN	bBMS1928	1	64	63	65	10.1	9.9	10.2	11497	11360	11669	0.997
CC531314	ILTX-05	iCC531314	1	65	57	75	10.2	9.2	10.6	11669	10513	12138	0.982
DVEPC141	BOVGEN	bDVEPC141	1	66	65	66	10.1	10.1	10.2	11520	11497	11669	0.998
SCAFFOLD290176_8504	BOVGEN	bSCAFFOLD290176_8504	1	67	67	68	10.1	10.1	10.1	11531	11520	11577	0.999
SCAFFOLD290176_8504	MIZZOU	bSCAFFOLD290176_8504	1	67	67	68	10.1	10.1	10.1	11531	11520	11577	0.999
INRA117_hanover	BOVGEN	bINRA117_hanover	1	68	65	68	10.1	10.1	10.2	11543	11497	11669	0.998
BES10_Contig712_1090	BOVGEN	bBES10_Contig712_1090	1	69	69	69	10.1	10.1	10.2	11577	11543	11634	0.999
BES10_Contig712_1090	MIZZOU	bBES10_Contig712_1090	1	69	69	69	10.1	10.1	10.2	11577	11543	11634	0.999
GRIK1	BOVGEN	bGRIK1	1	70	70	70	10.2	10.1	10.2	11634	11577	11692	0.999
mj32c08.r	BOVGEN	bmj32c08.r	1	71	71	71	10.2	10.2	10.2	11692	11634	11726	0.999
BES10_Contig712_1277	BOVGEN	bBES10_Contig712_1277	1	72	72	72	10.2	10.2	10.3	11726	11692	11783	0.999
SCAFFOLD45728_8109	BOVGEN	bSCAFFOLD45728_8109	1	73	73	73	10.3	10.2	10.4	11783	11726	11863	0.999
CLDN8	BOVGEN	bCLDN8	1	74	74	74	10.4	10.3	10.4	11863	11783	11932	0.998
INRA117	BOVGEN	bINRA117	1	75	75	75	10.4	10.4	10.6	11932	11863	12138	0.997
BM8139	BOVGEN	m309	1	76	76	76	10.6	10.4	11.1	12138	11932	12687	0.992
BZ858731	ILTX-05	iBZ858731	1	76	76	76	10.6	10.4	11.1	12138	11932	12687	0.992
CC773677	ILTX-05	m309	1	76	76	76	10.6	10.4	11.1	12138	11932	12687	0.992
309	MARC	m309	1	76	76	76	10.6	10.4	11.1	12138	11932	12687	0.992
DVEPC123	BOVGEN	bDVEPC123	1	77	77	78	11.1	10.6	11.3	12687	12138	12973	0.991
4533	MARC	m4533	1	78	64	85	11.2	9.9	12.3	12767	11360	14083	0.971
DIK4856	SIAGLT	m4533	1	78	64	85	11.2	9.9	12.3	12767	11360	14083	0.971
AJ496763-027.SP6-429	BOVGEN	bAJ496763-027.SP6-429	1	79	78	80	11.3	11.1	11.8	12973	12687	13511	0.991
AJ496763-027.SP6-543	BOVGEN	bAJ496763-027.SP6-543	1	79	78	80	11.3	11.1	11.8	12973	12687	13511	0.991
SCAFFOLD10253_3415	BOVGEN	bSCAFFOLD10253_3415	1	80	78	80	11.5	11.1	11.8	13190	12687	13511	0.991
SCAFFOLD101174_2389	BOVGEN	bSCAFFOLD101174_2389	1	81	81	81	11.8	11.5	11.9	13511	13190	13671	0.995
SCAFFOLD118127_10804	BOVGEN	bSCAFFOLD118127_10804	1	82	82	82	11.9	11.8	12	13671	13511	13705	0.998
SCAFFOLD118127_10804	MIZZOU	bSCAFFOLD118127_10804	1	82	82	82	11.9	11.8	12	13671	13511	13705	0.998
SCAFFOLD118127_10627	BOVGEN	bSCAFFOLD118127_10627	1	83	83	83	12	11.9	12.2	13705	13671	13980	0.997
SCAFFOLD118127_10627	MIZZOU	bSCAFFOLD118127_10627	1	83	83	83	12	11.9	12.2	13705	13671	13980	0.997
BES10_Contig787_2135	BOVGEN	bBES10_Contig787_2135	1	84	84	84	12.2	12	12.3	13980	13705	14083	0.996
BES10_Contig787_2742	BOVGEN	bBES10_Contig787_2742	1	85	85	87	12.3	11.4	12.4	14083	13042	14186	0.988
2997	MARC	m2997	1	86	79	86	11.4	11.2	12.4	13042	12767	14140	0.985
DIK634	SIAGLT	m2997	1	86	79	86	11.4	11.2	12.4	13042	12767	14140	0.985
E1KI-010G03	SIAGLT	sE1KI-010G03	1	87	87	87	12.4	11.4	12.4	14140	13042	14186	0.988
APP	BOVGEN	sE1KI-011D07	1	88	88	88	12.4	12.4	12.7	14186	14140	14483	0.996
E1KI-011D07	SIAGLT	sE1KI-011D07	1	88	88	88	12.4	12.4	12.7	14186	14140	14483	0.996
AJ496763-027.SP6-290	BOVGEN	bAJ496763-027.SP6-290	1	89	89	90	12.7	12.4	13.2	14483	14186	15066	0.99
3263	MARC	m3263	1	90	89	90	12.6	12.4	13.2	14369	14186	15066	0.99
DIK2178	SIAGLT	m3263	1	90	89	90	12.6	12.4	13.2	14369	14186	15066	0.99
BMS2321	BOVGEN	m2312	1	91	91	92	13.2	12.6	13.4	15066	14369	15330	0.99
2312	MARC	m2312	1	91	91	92	13.2	12.6	13.4	15066	14369	15330	0.99
DIK070	SIAGLT	m2312	1	91	91	92	13.2	12.6	13.4	15066	14369	15330	0.99
BZ902891	ILTX-05	iBZ902891	1	92	77	93	13.2	10.6	13.6	15158	12138	15604	0.963
BZ932218	ILTX-05	iBZ932218	1	92	77	93	13.2	10.6	13.6	15158	12138	15604	0.963
SCAFFOLD139165_5836	BOVGEN	bSCAFFOLD139165_5836	1	93	92	94	13.4	13.2	13.6	15330	15066	15604	0.994
SCAFFOLD139165_5836	MIZZOU	bSCAFFOLD139165_5836	1	93	92	94	13.4	13.2	13.6	15330	15066	15604	0.994
CC546846	ILTX-05	iCC546846	1	94	93	107	13.6	13	16.1	15604	14861	18407	0.962
BES2_Contig522_916	BOVGEN	bBES2_Contig522_916	1	95	94	96	13.5	13	13.6	15444	14861	15604	0.992
BES2_Contig522_978	BOVGEN	bBES2_Contig522_978	1	95	94	96	13.5	13	13.6	15444	14861	15604	0.992
1693	MARC	m1693	1	96	87	101	13	11.4	14.1	14861	13042	16165	0.966
BMS574	BOVGEN	m695	1	97	96	101	13.6	13	14.1	15593	14861	16165	0.986
695	MARC	m695	1	97	96	101	13.6	13	14.1	15593	14861	16165	0.986
BZ870005	ILTX-05	iBZ870005	1	98	93	107	13.6	13	16.1	15604	14861	18407	0.962
3684	MARC	m3684	1	99	92	99	13.2	13	13.6	15112	14861	15604	0.992
DIK2721	SIAGLT	m3684	1	99	92	99	13.2	13	13.6	15112	14861	15604	0.992
15428	MARC	m15428	1	100	100	100	13.2	13.2	13.6	15147	15112	15513	0.996
DVEPC42	SIAGLT	m15428	1	100	100	100	13.2	13.2	13.6	15147	15112	15513	0.996
3170	MARC	m3170	1	101	101	101	13.6	13.2	14.1	15513	15147	16165	0.989
DIK2036	SIAGLT	m3170	1	101	101	101	13.6	13.2	14.1	15513	15147	16165	0.989
BMS4020	BOVGEN	m2063	1	102	102	102	14.1	13.6	14.5	16165	15513	16622	0.988
2063	MARC	m2063	1	102	102	102	14.1	13.6	14.5	16165	15513	16622	0.988
BMS4020	SIAGLT	m2063	1	102	102	102	14.1	13.6	14.5	16165	15513	16622	0.988
SCAFFOLD202527_775	BOVGEN	bSCAFFOLD202527_775	1	103	103	103	14.5	14.1	14.8	16622	16165	16897	0.992
SCAFFOLD202527_775	MIZZOU	bSCAFFOLD202527_775	1	103	103	103	14.5	14.1	14.8	16622	16165	16897	0.992
SCAFFOLD100859_24259	BOVGEN	bSCAFFOLD100859_24259	1	104	104	104	14.8	14.5	15.3	16897	16622	17457	0.991
SCAFFOLD100859_24259	MIZZOU	bSCAFFOLD100859_24259	1	104	104	104	14.8	14.5	15.3	16897	16622	17457	0.991
SCAFFOLD100977_3398	BOVGEN	bSCAFFOLD100977_3398	1	105	105	105	15.3	14.8	15.7	17457	16897	17915	0.989
SCAFFOLD111013_9987	BOVGEN	bSCAFFOLD111013_9987	1	106	106	106	15.7	15.3	16.1	17915	17457	18407	0.99
SCAFFOLD111013_10074	BOVGEN	bSCAFFOLD111013_10074	1	107	107	117	16.1	14	28.3	18407	16062	32409	0.83
BZ870492	ILTX-05	iBZ870492	1	108	99	108	14	13.2	17.2	16062	15112	19677	0.951
CC479207	ILTX-05	iCC479207	1	108	99	108	14	13.2	17.2	16062	15112	19677	0.951
CC533925	ILTX-05	iCC533925	1	109	109	112	17.2	14	21.3	19677	16062	24401	0.911
4626	MARC	m4626	1	110	103	110	19.4	14	20	22159	16062	22891	0.927
DIK4957	SIAGLT	m4626	1	110	103	110	19.4	14	20	22159	16062	22891	0.927
794	MARC	m794	1	111	111	111	20	19.4	21.3	22891	22159	24401	0.976
MB108	SIAGLT	m794	1	111	111	111	20	19.4	21.3	22891	22159	24401	0.976
4642	MARC	m4642	1	112	112	113	21.3	17.7	23.1	24401	20249	26392	0.934
DIK4900	SIAGLT	m4642	1	112	112	113	21.3	17.7	23.1	24401	20249	26392	0.934
CC580618	ILTX-05	iCC580618	1	113	110	115	17.7	17.2	25	20249	19677	28588	0.906
3687	MARC	m3687	1	114	113	134	23.1	17.7	34.7	26392	20249	39685	0.8
E1KI-003A06	SIAGLT	sE1KI-003A06	1	115	113	116	25	17.7	27.3	28588	20249	31243	0.884
BZ926663	ILTX-05	iBZ926663	1	116	114	118	18.8	17.7	28.3	21461	20249	32409	0.872
3209	MARC	m3209	1	117	116	117	27.3	18.8	28.3	31243	21461	32409	0.885
DIK2112	SIAGLT	m3209	1	117	116	117	27.3	18.8	28.3	31243	21461	32409	0.885
BMS711	BOVGEN	m763	1	118	118	118	28.3	19.3	28.3	32409	22045	32409	0.891
763	MARC	m763	1	118	118	118	28.3	19.3	28.3	32409	22045	32409	0.891
BMS711	SIAGLT	m763	1	118	118	118	28.3	19.3	28.3	32409	22045	32409	0.891
RM095	ILTX-05	m594	1	119	119	119	19.3	19.3	28.3	22045	22045	32409	0.891
594	MARC	m594	1	119	119	119	19.3	19.3	28.3	22045	22045	32409	0.891
CA095	SIAGLT	m594	1	119	119	119	19.3	19.3	28.3	22045	22045	32409	0.891
BMS4015	SIAGLT	sBMS4015	1	120	120	134	26	19.3	34.7	29698	22045	39685	0.818
SCAFFOLD101124_8835	BOVGEN	bSCAFFOLD101124_8835	1	121	119	121	32.5	19.3	32.6	37226	22045	37294	0.841
SCAFFOLD101124_8929	BOVGEN	bSCAFFOLD101124_8929	1	122	122	123	32.6	20.1	33	37294	22994	37695	0.847
BZ864060	ILTX-05	iBZ864060	1	123	120	127	20.1	19.3	34.1	22994	22045	38976	0.824
SCAFFOLD101124_11326	BOVGEN	bSCAFFOLD101124_11326	1	124	123	124	33	20.1	33.2	37695	22994	38038	0.843
SCAFFOLD101124_11326	MIZZOU	bSCAFFOLD101124_11326	1	124	123	124	33	20.1	33.2	37695	22994	38038	0.843
SCAFFOLD140154_28664	BOVGEN	bSCAFFOLD140154_28664	1	125	125	125	33.2	33	33.6	38038	37695	38450	0.992
SCAFFOLD140154_28664	MIZZOU	bSCAFFOLD140154_28664	1	125	125	125	33.2	33	33.6	38038	37695	38450	0.992
SCAFFOLD15156_8027	BOVGEN	bSCAFFOLD15156_8027	1	126	126	126	33.6	33.2	34.1	38450	38038	38976	0.99
SCAFFOLD15156_8027	MIZZOU	bSCAFFOLD15156_8027	1	126	126	126	33.6	33.2	34.1	38450	38038	38976	0.99
BES5_Contig533_1201	BOVGEN	bBES5_Contig533_1201	1	127	127	128	34.1	20.9	34.3	38976	23967	39228	0.841
BES5_Contig533_1201	MIZZOU	bBES5_Contig533_1201	1	127	127	128	34.1	20.9	34.3	38976	23967	39228	0.841
BZ857194	ILTX-05	iBZ857194	1	128	124	131	20.9	20.1	34.7	23967	22994	39685	0.827
SCAFFOLD140154_28894	BOVGEN	bSCAFFOLD140154_28894	1	129	128	129	34.3	20.9	34.5	39228	23967	39468	0.839
SCAFFOLD140154_28894	MIZZOU	bSCAFFOLD140154_28894	1	129	128	129	34.3	20.9	34.5	39228	23967	39468	0.839
R151	BOVGEN	bR151	1	130	130	130	34.5	34.3	34.7	39468	39228	39685	0.995
SCAFFOLD175878_8238	BOVGEN	bSCAFFOLD175878_8238	1	131	131	138	34.7	21.8	34.9	39685	24951	39925	0.844
SCAFFOLD240108_5214	BOVGEN	bSCAFFOLD240108_5214	1	131	131	138	34.7	21.8	34.9	39685	24951	39925	0.844
SCAFFOLD240108_5381	BOVGEN	bSCAFFOLD240108_5381	1	131	131	138	34.7	21.8	34.9	39685	24951	39925	0.844
SCAFFOLD175878_8238	MIZZOU	bSCAFFOLD175878_8238	1	131	131	138	34.7	21.8	34.9	39685	24951	39925	0.844
SCAFFOLD240108_5214	MIZZOU	bSCAFFOLD240108_5214	1	131	131	138	34.7	21.8	34.9	39685	24951	39925	0.844
SCAFFOLD240108_5381	MIZZOU	bSCAFFOLD240108_5381	1	131	131	138	34.7	21.8	34.9	39685	24951	39925	0.844
CC485525	ILTX-05	iCC485525	1	132	129	132	21.8	20.9	34.7	24951	23967	39685	0.837
BZ942230	ILTX-05	iBZ942230	1	133	133	133	22.2	21.8	24	25454	24951	27422	0.973
BZ939604	ILTX-05	iBZ939604	1	134	134	145	24	22.2	35.8	27422	25454	40909	0.839
3387	MARC	m3387	1	135	121	135	28	20.1	34.7	32032	22994	39685	0.827
DIK2431	SIAGLT	m3387	1	135	121	135	28	20.1	34.7	32032	22994	39685	0.827
4402	MARC	m4402	1	136	136	136	29.6	28	30.2	33908	32032	34514	0.973
DIK4751	SIAGLT	m4402	1	136	136	136	29.6	28	30.2	33908	32032	34514	0.973
E0AD-001A03	SIAGLT	sE0AD-001A03	1	137	137	137	30.2	29.6	31.3	34514	33908	35784	0.98
1867	MARC	m1867	1	138	138	143	31.3	30.2	35.5	35784	34514	40669	0.934
ILSTS104	SIAGLT	m1867	1	138	138	143	31.3	30.2	35.5	35784	34514	40669	0.934
SCAFFOLD280362_12193	BOVGEN	bSCAFFOLD280362_12193	1	139	132	140	34.9	21.8	35	39925	24951	40097	0.842
SCAFFOLD280362_12193	MIZZOU	bSCAFFOLD280362_12193	1	139	132	140	34.9	21.8	35	39925	24951	40097	0.842
2027	MARC	m2027	1	140	137	148	31.6	25.7	36.1	36150	29389	41287	0.875
SCAFFOLD280362_11880	BOVGEN	bSCAFFOLD280362_11880	1	141	140	141	35	31.6	35.3	40097	36150	40417	0.954
BES4_Contig144_916	BOVGEN	bBES4_Contig144_916	1	142	142	142	35.3	35	35.5	40417	40097	40669	0.994
BES10_Contig599_741	BOVGEN	bBES10_Contig599_741	1	143	143	144	35.5	33	35.8	40669	37718	40909	0.966
BES10_Contig599_741	MIZZOU	bBES10_Contig599_741	1	143	143	144	35.5	33	35.8	40669	37718	40909	0.966
E1BR-004B03	SIAGLT	sE1BR-004B03	1	144	139	144	33	31.3	35.8	37718	35784	40909	0.945
BMS4015	BOVGEN	m2924	1	145	145	146	35.8	25.7	36.1	40909	29389	41264	0.875
2924	MARC	m2924	1	145	145	146	35.8	25.7	36.1	40909	29389	41264	0.875
MNS-92	SIAGLT	m2924	1	145	145	146	35.8	25.7	36.1	40909	29389	41264	0.875
AW653888	ILTX-05	iAW653888	1	146	135	153	25.7	24	36.6	29389	27422	41859	0.849
BES3_Contig492_2996	BOVGEN	bBES3_Contig492_2996	1	147	146	149	36.1	25.7	36.4	41264	29389	41653	0.871
BZ923868	ILTX-05	iBZ923868	1	148	135	153	25.7	24	36.6	29389	27422	41859	0.849
3404	MARC	m3404	1	149	146	150	36.1	25.7	36.4	41287	29389	41653	0.871
DIK2396	SIAGLT	m3404	1	149	146	150	36.1	25.7	36.4	41287	29389	41653	0.871
BES1_Contig415_1302	BOVGEN	bBES1_Contig415_1302	1	150	148	151	36.4	25.7	36.6	41653	29389	41859	0.869
BES1_Contig415_1302	MIZZOU	bBES1_Contig415_1302	1	150	148	151	36.4	25.7	36.6	41653	29389	41859	0.869
E1KI-007D06	SIAGLT	sE1KI-007D06	1	151	150	159	36.2	26.6	38.2	41470	30373	43689	0.861
SCAFFOLD171493_3192	BOVGEN	bSCAFFOLD171493_3192	1	152	151	154	36.6	26.6	36.9	41859	30373	42248	0.875
SCAFFOLD171493_3192	MIZZOU	bSCAFFOLD171493_3192	1	152	151	154	36.6	26.6	36.9	41859	30373	42248	0.875
524	MARC	m524	1	153	150	159	36.4	26.6	38.2	41653	30373	43689	0.861
MB055	SIAGLT	m524	1	153	150	159	36.4	26.6	38.2	41653	30373	43689	0.861
BZ916136	ILTX-05	iBZ916136	1	154	149	158	26.6	25.7	38.2	30373	29389	43689	0.851
SCAFFOLD106917_4376	BOVGEN	bSCAFFOLD106917_4376	1	155	153	155	36.9	26.6	37.2	42248	30373	42591	0.872
SCAFFOLD106917_4334	BOVGEN	bSCAFFOLD106917_4334	1	156	156	156	37.2	36.9	37.9	42591	42248	43369	0.988
SCAFFOLD105346_12308	BOVGEN	bSCAFFOLD105346_12308	1	157	157	157	37.9	37.2	38.2	43369	42591	43689	0.988
SCAFFOLD105346_12308	MIZZOU	bSCAFFOLD105346_12308	1	157	157	157	37.9	37.2	38.2	43369	42591	43689	0.988
SCAFFOLD100386_1610	BOVGEN	bSCAFFOLD100386_1610	1	158	158	166	38.2	27.9	39.4	43689	31917	45028	0.863
BZ905406	ILTX-05	iBZ905406	1	159	155	165	27.9	26.6	39.4	31917	30373	45028	0.847
4422	MARC	m4422	1	160	154	160	37.2	26.6	38.2	42557	30373	43689	0.861
DIK4738	SIAGLT	m4422	1	160	154	160	37.2	26.6	38.2	42557	30373	43689	0.861
4531	MARC	m4531	1	161	161	161	37.9	37.2	38.1	43392	42557	43609	0.989
DIK4803	SIAGLT	m4531	1	161	161	161	37.9	37.2	38.1	43392	42557	43609	0.989
3560	MARC	m3560	1	162	162	162	38.1	37.9	39.2	43609	43392	44868	0.984
DIK2557	SIAGLT	m3560	1	162	162	162	38.1	37.9	39.2	43609	43392	44868	0.984
4196	MARC	m4196	1	163	163	164	39.2	38.1	39.4	44868	43609	45028	0.985
1505	MARC	m1505	1	164	163	164	38.8	38.1	39.4	44387	43609	45028	0.985
SRC11	SIAGLT	m1505	1	164	163	164	38.8	38.1	39.4	44387	43609	45028	0.985
2787	MARC	m2787	1	165	165	168	39.4	30.3	39.7	45028	34652	45371	0.887
MNS-94	SIAGLT	m2787	1	165	165	168	39.4	30.3	39.7	45028	34652	45371	0.887
BZ956569	ILTX-05	iBZ956569	1	166	160	169	30.3	27.9	39.7	34652	31917	45371	0.859
SCAFFOLD155476_15944	BOVGEN	bSCAFFOLD155476_15944	1	167	159	167	39	27.9	39.4	44582	31917	45028	0.863
SCAFFOLD155476_15944	MIZZOU	bSCAFFOLD155476_15944	1	167	159	167	39	27.9	39.4	44582	31917	45028	0.863
BES3_Contig270_1085	BOVGEN	bBES3_Contig270_1085	1	168	168	168	39.3	39	39.7	44993	44582	45371	0.991
BMS4017	BOVGEN	m2029	1	169	169	171	39.7	32.7	39.8	45371	37432	45542	0.914
2029	MARC	m2029	1	169	169	171	39.7	32.7	39.8	45371	37432	45542	0.914
BMS4017	SIAGLT	m2029	1	169	169	171	39.7	32.7	39.8	45371	37432	45542	0.914
BZ934143	ILTX-05	iBZ934143	1	170	167	170	32.7	30.3	39.7	37432	34652	45371	0.887
CC472704	ILTX-05	iCC472704	1	171	171	175	35.1	32.7	39.9	40189	37432	45600	0.913
BM4307	BOVGEN	m221	1	172	170	173	39.8	32.7	39.8	45542	37432	45565	0.914
221	MARC	m221	1	172	170	173	39.8	32.7	39.8	45542	37432	45565	0.914
BM4307	SIAGLT	m221	1	172	170	173	39.8	32.7	39.8	45542	37432	45565	0.914
BZ919346	ILTX-05	iBZ919346	1	173	171	175	35.1	32.7	39.9	40189	37432	45600	0.913
4463	MARC	m4463	1	174	173	177	39.8	35.1	39.9	45565	40189	45611	0.942
DIK4666	SIAGLT	m4463	1	174	173	177	39.8	35.1	39.9	45565	40189	45611	0.942
5023	MARC	m5023	1	175	173	177	39.9	35.1	39.9	45600	40189	45611	0.942
INRABERN173	SIAGLT	m5023	1	175	173	177	39.9	35.1	39.9	45600	40189	45611	0.942
BZ923016	ILTX-05	iBZ923016	1	176	174	176	37.1	35.1	39.9	42397	40189	45600	0.942
BZ935163	ILTX-05	iBZ935163	1	177	177	178	39	37.1	39.9	44616	42397	45634	0.965
15449	MARC	m15449	1	178	176	178	39.9	37.1	39.9	45611	42397	45634	0.965
DVEPC63	SIAGLT	m15449	1	178	176	178	39.9	37.1	39.9	45611	42397	45634	0.965
X12657	ILTX-05	sPOU1F1	1	179	179	179	39.9	39.9	40.8	45634	45611	46641	0.989
15453	MARC	m15453	1	179	179	179	39.9	39.9	40.8	45634	45611	46641	0.989
DVEPC67	SIAGLT	m15453	1	179	179	179	39.9	39.9	40.8	45634	45611	46641	0.989
POU1F1	SIAGLT	sPOU1F1	1	179	179	179	39.9	39.9	40.8	45634	45611	46641	0.989
4197	MARC	m4197	1	180	180	185	40.8	39.9	41	46641	45634	46927	0.986
DIK4478	SIAGLT	m4197	1	180	180	185	40.8	39.9	41	46641	45634	46927	0.986
BZ933336	ILTX-05	iBZ933336	1	181	180	191	40.8	39.9	42.2	46664	45634	48334	0.971
BZ950059	ILTX-05	iBZ950059	1	182	180	191	40.8	39.9	42.2	46664	45634	48334	0.971
SCAFFOLD234245_3709	BOVGEN	bSCAFFOLD234245_3709	1	183	173	183	40.3	35.1	40.8	46057	40189	46664	0.931
BES10_Contig592_452	BOVGEN	bBES10_Contig592_452	1	184	184	184	40.4	40.3	40.7	46252	46057	46561	0.995
BES10_Contig592_452	MIZZOU	bBES10_Contig592_452	1	184	184	184	40.4	40.3	40.7	46252	46057	46561	0.995
BES3_Contig411_1554	BOVGEN	bBES3_Contig411_1554	1	185	185	185	40.7	40.4	41	46561	46252	46927	0.993
SCAFFOLD131987_5638	BOVGEN	bSCAFFOLD131987_5638	1	185	185	185	40.7	40.4	41	46561	46252	46927	0.993
SCAFFOLD131987_5747	BOVGEN	bSCAFFOLD131987_5747	1	185	185	185	40.7	40.4	41	46561	46252	46927	0.993
SCAFFOLD131987_6031	BOVGEN	bSCAFFOLD131987_6031	1	185	185	185	40.7	40.4	41	46561	46252	46927	0.993
SCAFFOLD131987_6097	BOVGEN	bSCAFFOLD131987_6097	1	185	185	185	40.7	40.4	41	46561	46252	46927	0.993
SCAFFOLD131987_5638	MIZZOU	bSCAFFOLD131987_5638	1	185	185	185	40.7	40.4	41	46561	46252	46927	0.993
MILSTS080	BOVGEN	m4961	1	186	186	186	41	40.7	41.1	46927	46561	47007	0.995
4961	MARC	m4961	1	186	186	186	41	40.7	41.1	46927	46561	47007	0.995
DIK5372	SIAGLT	m4961	1	186	186	186	41	40.7	41.1	46927	46561	47007	0.995
ILSTS080	SIAGLT	sILSTS080	1	187	187	197	41.1	41	42.8	47007	46927	48917	0.978
1845	MARC	m1845	1	188	181	197	42.2	40.3	42.8	48334	46057	48917	0.969
2923	MARC	m2923	1	189	181	197	42.2	40.3	42.8	48334	46057	48917	0.969
SCAFFOLD45155_17934	BOVGEN	bSCAFFOLD45155_17934	1	190	187	190	41.7	41	42.2	47739	46927	48334	0.985
SCAFFOLD45155_17934	MIZZOU	bSCAFFOLD45155_17934	1	190	187	190	41.7	41	42.2	47739	46927	48334	0.985
SCAFFOLD305427_17567	BOVGEN	bSCAFFOLD305427_17567	1	191	191	194	42.2	41.2	42.6	48265	47167	48791	0.982
X12891	ILTX-05	iX12891	1	192	183	192	41.2	40.3	42.2	47167	46057	48334	0.975
BZ899514	ILTX-05	iBZ899514	1	193	193	195	41.7	41.2	42.6	47682	47167	48791	0.982
CC519730	ILTX-05	iCC519730	1	194	193	195	41.7	41.2	42.6	47682	47167	48791	0.982
BES7_Contig453_1164	BOVGEN	bBES7_Contig453_1164	1	195	192	197	42.6	41.2	42.8	48791	47167	48917	0.981
BES7_Contig453_1164	MIZZOU	bBES7_Contig453_1164	1	195	192	197	42.6	41.2	42.8	48791	47167	48917	0.981
BZ920963	ILTX-05	iBZ920963	1	196	195	201	42.1	41.7	43.2	48174	47682	49478	0.981
BZ896609	ILTX-05	iBZ896609	1	197	195	201	42.1	41.7	43.2	48174	47682	49478	0.981
BMS4037	BOVGEN	m2014	1	198	196	198	42.8	42.1	42.9	48917	48174	49043	0.991
2014	MARC	m2014	1	198	196	198	42.8	42.1	42.9	48917	48174	49043	0.991
BMS4037	SIAGLT	m2014	1	198	196	198	42.8	42.1	42.9	48917	48174	49043	0.991
BMS4024	BOVGEN	m2058	1	199	199	203	42.9	42.5	43.6	49043	48677	49855	0.987
2058	MARC	m2058	1	199	199	203	42.9	42.5	43.6	49043	48677	49855	0.987
3410	MARC	m3410	1	200	199	200	43	42.8	43.2	49226	48917	49478	0.994
DIK2395	SIAGLT	m3410	1	200	199	200	43	42.8	43.2	49226	48917	49478	0.994
E1LU-042B11	SIAGLT	sE1LU-042B11	1	201	201	202	43.2	42.5	43.6	49478	48677	49855	0.987
BZ945344	ILTX-05	iBZ945344	1	202	198	205	42.5	42.1	43.6	48677	48174	49855	0.982
E1CA-023C04	SIAGLT	sE1CA-023C04	1	203	202	207	43.6	42.5	43.7	49855	48677	49993	0.986
SCAFFOLD20440_9960	BOVGEN	bSCAFFOLD20440_9960	1	204	200	204	43.2	42.5	43.6	49444	48677	49855	0.987
SCAFFOLD60571_5732	BOVGEN	bSCAFFOLD60571_5732	1	205	205	206	43.5	43.2	43.6	49798	49444	49924	0.995
SCAFFOLD60571_5732	MIZZOU	bSCAFFOLD60571_5732	1	205	205	206	43.5	43.2	43.6	49798	49444	49924	0.995
BZ942331	ILTX-05	iBZ942331	1	206	203	212	43.5	42.5	44.6	49707	48677	50976	0.975
BES4_Contig302_612	BOVGEN	bBES4_Contig302_612	1	207	206	207	43.6	43.5	43.7	49924	49707	49993	0.997
SCAFFOLD112638_2979	BOVGEN	bSCAFFOLD112638_2979	1	207	206	207	43.6	43.5	43.7	49924	49707	49993	0.997
SCAFFOLD112638_3260	BOVGEN	bSCAFFOLD112638_3260	1	207	206	207	43.6	43.5	43.7	49924	49707	49993	0.997
SCAFFOLD112638_2979	MIZZOU	bSCAFFOLD112638_2979	1	207	206	207	43.6	43.5	43.7	49924	49707	49993	0.997
SCAFFOLD112638_3260	MIZZOU	bSCAFFOLD112638_3260	1	207	206	207	43.6	43.5	43.7	49924	49707	49993	0.997
BMS2725	BOVGEN	m1671	1	208	208	208	43.7	43.6	44	49993	49924	50279	0.996
1671	MARC	m1671	1	208	208	208	43.7	43.6	44	49993	49924	50279	0.996
BMS2725	SIAGLT	m1671	1	208	208	208	43.7	43.6	44	49993	49924	50279	0.996
cluster002203.a1.1	BOVGEN	bcluster002203.a1.1	1	209	209	209	44	43.7	44.6	50279	49993	50976	0.989
SCAFFOLD15708_1291	BOVGEN	bSCAFFOLD15708_1291	1	210	210	216	44.6	43.7	44.6	50976	50027	51045	0.989
SCAFFOLD15708_1291	MIZZOU	bSCAFFOLD15708_1291	1	210	210	216	44.6	43.7	44.6	50976	50027	51045	0.989
2818	MARC	m2818	1	211	204	211	43.7	43.2	44.6	50027	49444	50976	0.983
MNS-30	SIAGLT	m2818	1	211	204	211	43.7	43.2	44.6	50027	49444	50976	0.983
E1KI-024E02	SIAGLT	sE1KI-024E02	1	212	212	213	43.9	43.7	44	50199	50027	50370	0.996
BZ949524	ILTX-05	iBZ949524	1	213	207	220	43.9	43.5	45.5	50221	49707	52063	0.975
E1KI-022D03	SIAGLT	sE1KI-022D03	1	214	213	214	44	43.9	44.1	50370	50199	50462	0.997
15407	MARC	m15407	1	215	215	215	44.1	44	44.3	50462	50370	50645	0.997
DVEPC18	SIAGLT	m15407	1	215	215	215	44.1	44	44.3	50462	50370	50645	0.997
E1KI-004G03	SIAGLT	sE1KI-004G03	1	216	216	217	44.3	44.1	45.5	50645	50462	52063	0.983
SCAFFOLD15708_1283	BOVGEN	bSCAFFOLD15708_1283	1	217	211	218	44.6	43.7	45.5	51045	50027	52063	0.978
SCAFFOLD15708_1407	BOVGEN	bSCAFFOLD15708_1407	1	217	211	218	44.6	43.7	45.5	51045	50027	52063	0.978
SCAFFOLD15708_1407	MIZZOU	bSCAFFOLD15708_1407	1	217	211	218	44.6	43.7	45.5	51045	50027	52063	0.978
15660	MARC	m15660	1	218	217	222	45.5	44.3	46.1	52063	50645	52784	0.977
HEL24	SIAGLT	m15660	1	218	217	222	45.5	44.3	46.1	52063	50645	52784	0.977
SCAFFOLD15708_972	BOVGEN	bSCAFFOLD15708_972	1	219	218	219	44.7	44.6	45.5	51114	51045	52063	0.989
SCAFFOLD15708_972	MIZZOU	bSCAFFOLD15708_972	1	219	218	219	44.7	44.6	45.5	51114	51045	52063	0.989
SCAFFOLD132_4371	BOVGEN	bSCAFFOLD132_4371	1	220	220	221	45.1	44.4	45.1	51571	50736	51640	0.99
BZ899633	ILTX-05	iBZ899633	1	221	214	227	44.4	43.9	46.1	50736	50221	52784	0.972
R464	BOVGEN	bR464	1	222	221	224	45.1	44.4	46.1	51640	50736	52784	0.978
ALCAM	SIAGLT	sALCAM	1	223	219	228	46.1	44.4	46.2	52784	50736	52864	0.977
4262	MARC	m4262	1	224	219	228	45.1	44.4	46.2	51629	50736	52864	0.977
SCAFFOLD5178_6615	BOVGEN	bSCAFFOLD5178_6615	1	225	223	229	45.2	44.4	46.2	51709	50736	52864	0.977
BZ917443	ILTX-05	iBZ917443	1	226	214	227	44.4	43.9	46.1	50736	50221	52784	0.972
BZ943464	ILTX-05	iBZ943464	1	227	214	227	44.4	43.9	46.1	50736	50221	52784	0.972
SCAFFOLD786_9238	BOVGEN	bSCAFFOLD786_9238	1	228	228	229	45.3	44.4	46.2	51777	50736	52864	0.977
BZ910182	ILTX-05	bSCAFFOLD786_9238	1	228	228	229	45.3	44.4	46.2	51777	50736	52864	0.977
SCAFFOLD786_9238	MIZZOU	bSCAFFOLD786_9238	1	228	228	229	45.3	44.4	46.2	51777	50736	52864	0.977
TGLA57	ILTX-05	m672	1	229	228	234	46.2	44.4	49.8	52864	50736	56982	0.933
672	MARC	m672	1	229	228	234	46.2	44.4	49.8	52864	50736	56982	0.933
TGLA57	SIAGLT	m672	1	229	228	234	46.2	44.4	49.8	52864	50736	56982	0.933
SCAFFOLD130531_6797	BOVGEN	bSCAFFOLD130531_6797	1	230	229	230	45.5	45.3	46.2	52006	51777	52864	0.988
SCAFFOLD130531_6797	MIZZOU	bSCAFFOLD130531_6797	1	230	229	230	45.5	45.3	46.2	52006	51777	52864	0.988
SCAFFOLD130531_7174	BOVGEN	bSCAFFOLD130531_7174	1	231	231	231	45.6	45.5	46.3	52120	52006	52933	0.99
SCAFFOLD130531_7174	MIZZOU	bSCAFFOLD130531_7174	1	231	231	231	45.6	45.5	46.3	52120	52006	52933	0.99
SCAFFOLD130531_7032	BOVGEN	bSCAFFOLD130531_7032	1	232	232	232	46.3	45.6	46.5	52933	52120	53230	0.988
SCAFFOLD130531_7032	MIZZOU	bSCAFFOLD130531_7032	1	232	232	232	46.3	45.6	46.5	52933	52120	53230	0.988
SCAFFOLD130531_6932	BOVGEN	bSCAFFOLD130531_6932	1	233	233	233	46.5	46.3	48.2	53230	52933	55175	0.976
SCAFFOLD130531_6932	MIZZOU	bSCAFFOLD130531_6932	1	233	233	233	46.5	46.3	48.2	53230	52933	55175	0.976
SCAFFOLD134530_3084	BOVGEN	bSCAFFOLD134530_3084	1	234	234	234	48.2	46.5	49.8	55175	53230	56982	0.96
SCAFFOLD134530_3084	MIZZOU	bSCAFFOLD134530_3084	1	234	234	234	48.2	46.5	49.8	55175	53230	56982	0.96
CSSM004	BOVGEN	m1070	1	235	235	235	49.8	48.2	50.1	56982	55175	57349	0.977
1070	MARC	m1070	1	235	235	235	49.8	48.2	50.1	56982	55175	57349	0.977
CSSM004	SIAGLT	m1070	1	235	235	235	49.8	48.2	50.1	56982	55175	57349	0.977
E1CA-043C09	SIAGLT	sE1CA-043C09	1	236	236	236	50.1	49.8	50.3	57349	56982	57532	0.994
1984	MARC	m1984	1	237	237	237	50.3	50.1	50.4	57532	57349	57623	0.997
BMS4000	SIAGLT	m1984	1	237	237	237	50.3	50.1	50.4	57532	57349	57623	0.997
BMS948	BOVGEN	m1260	1	238	238	239	50.4	48.7	50.5	57623	55758	57772	0.978
1260	MARC	m1260	1	238	238	239	50.4	48.7	50.5	57623	55758	57772	0.978
BMS948	SIAGLT	m1260	1	238	238	239	50.4	48.7	50.5	57623	55758	57772	0.978
BMS4002	ILTX-05	m1989	1	239	238	240	48.7	48.7	50.5	55758	55758	57772	0.978
1989	MARC	m1989	1	239	238	240	48.7	48.7	50.5	55758	55758	57772	0.978
3456	MARC	m3456	1	240	239	241	50.5	48.7	50.8	57772	55758	58092	0.975
DIK2482	SIAGLT	m3456	1	240	239	241	50.5	48.7	50.8	57772	55758	58092	0.975
BZ935101	ILTX-05	iBZ935101	1	241	240	242	49.9	48.7	51	57074	55758	58344	0.972
E1LU-049F07	SIAGLT	sE1LU-049F07	1	242	241	243	50.8	49.9	51.1	58092	57074	58504	0.985
AW352867	ILTX-05	iAW352867	1	243	242	244	51	49.9	51.9	58344	57074	59351	0.975
4081	MARC	m4081	1	244	243	247	51.1	50.8	51.9	58504	58092	59419	0.986
DIK4085	SIAGLT	m4081	1	244	243	247	51.1	50.8	51.9	58504	58092	59419	0.986
BZ903805	ILTX-05	iBZ903805	1	245	244	253	51.9	50.7	61.6	59351	57966	70482	0.869
BZ918043	ILTX-05	iBZ918043	1	245	244	253	51.9	50.7	61.6	59351	57966	70482	0.869
BZ922952	ILTX-05	iBZ922952	1	246	244	253	51.9	50.7	61.6	59351	57966	70482	0.869
E0LI-004E07	SIAGLT	sE0LI-004E07	1	247	243	247	51.1	50.8	51.9	58504	58092	59419	0.986
2889	MARC	m2889	1	248	248	249	51.9	50.7	52.8	59419	57966	60392	0.974
MNB-189	SIAGLT	m2889	1	248	248	249	51.9	50.7	52.8	59419	57966	60392	0.974
SCAFFOLD134433_935	BOVGEN	bSCAFFOLD134433_935	1	249	239	251	50.7	48.7	53.9	57966	55758	61627	0.937
SCAFFOLD134433_935	MIZZOU	bSCAFFOLD134433_935	1	249	239	251	50.7	48.7	53.9	57966	55758	61627	0.937
2760	MARC	m2760	1	250	249	250	52.8	50.7	53.9	60392	57966	61627	0.961
MNB-152	SIAGLT	m2760	1	250	249	250	52.8	50.7	53.9	60392	57966	61627	0.961
E1LU-046A04	SIAGLT	sE1LU-046A04	1	251	251	252	53.9	51.2	54.4	61627	58538	62188	0.961
STSV	BOVGEN	bSTSV	1	252	250	252	51.2	50.7	54.4	58538	57966	62188	0.955
BMS4012	BOVGEN	m2039	1	253	253	254	54.4	51.2	61.6	62188	58538	70482	0.874
2039	MARC	m2039	1	253	253	254	54.4	51.2	61.6	62188	58538	70482	0.874
BMS4012	SIAGLT	m2039	1	253	253	254	54.4	51.2	61.6	62188	58538	70482	0.874
AW289280	ILTX-05	iAW289280	1	254	247	258	61.6	50.7	62	70482	57966	70962	0.864
15415	MARC	m15415	1	255	254	256	54.6	54.4	61.6	62508	62188	70482	0.912
DVEPC26	SIAGLT	m15415	1	255	254	256	54.6	54.4	61.6	62508	62188	70482	0.912
SCAFFOLD312466_12970	BOVGEN	bSCAFFOLD312466_12970	1	256	254	259	55.4	54.4	62	63400	62188	70962	0.907
SCAFFOLD312466_13255	BOVGEN	bSCAFFOLD312466_13255	1	256	254	259	55.4	54.4	62	63400	62188	70962	0.907
SCAFFOLD312466_12970	MIZZOU	bSCAFFOLD312466_12970	1	256	254	259	55.4	54.4	62	63400	62188	70962	0.907
SCAFFOLD312466_13255	MIZZOU	bSCAFFOLD312466_13255	1	256	254	259	55.4	54.4	62	63400	62188	70962	0.907
E1OV-015B10	SIAGLT	sE1OV-015B10	1	257	256	257	54.9	54.6	55.4	62840	62508	63400	0.99
4248	MARC	m4248	1	258	258	259	55.2	54.9	62	63171	62840	70962	0.914
E1BR-003H03	SIAGLT	m4248	1	258	258	259	55.2	54.9	62	63171	62840	70962	0.914
BZ920071	ILTX-05	iBZ920071	1	259	255	265	62	54.6	63.1	70962	62508	72198	0.897
BMS4021	BOVGEN	m2022	1	260	259	260	55.5	55.2	62	63515	63171	70962	0.917
2022	MARC	m2022	1	260	259	260	55.5	55.2	62	63515	63171	70962	0.917
BMS4021	SIAGLT	m2022	1	260	259	260	55.5	55.2	62	63515	63171	70962	0.917
E1BR-008E10	SIAGLT	sE1BR-008E10	1	260	259	260	55.5	55.2	62	63515	63171	70962	0.917
271	MARC	m271	1	261	261	261	56.4	55.5	56.4	64556	63515	64556	0.989
MB102	SIAGLT	m271	1	261	261	261	56.4	55.5	56.4	64556	63515	64556	0.989
2645	MARC	m2645	1	262	262	263	56.4	55.6	56.7	64556	63618	64876	0.986
TEXAN14	SIAGLT	m2645	1	262	262	263	56.4	55.6	56.7	64556	63618	64876	0.986
cluster006514.a1.1	BOVGEN	bcluster006514.a1.1	1	263	261	264	55.6	55.5	56.7	63618	63515	64876	0.985
2026	MARC	m2026	1	264	263	272	56.7	55.6	63.1	64876	63618	72198	0.909
BMS4035	SIAGLT	m2026	1	264	263	272	56.7	55.6	63.1	64876	63618	72198	0.909
RSJW547	BOVGEN	bRSJW547	1	265	264	266	55.9	55.6	63.1	63972	63618	72198	0.909
BZ916765	ILTX-05	iBZ916765	1	266	260	279	63.1	55.5	64.6	72198	63515	73925	0.89
BES2_Contig240_771	BOVGEN	bBES2_Contig240_771	1	267	266	267	56.3	55.9	63.1	64361	63972	72198	0.913
BES2_Contig240_869	BOVGEN	bBES2_Contig240_869	1	268	268	268	56.4	56.3	57	64476	64361	65196	0.991
SCAFFOLD9563_462	BOVGEN	bSCAFFOLD9563_462	1	269	269	269	57	56.4	57.3	65196	64476	65597	0.988
SCAFFOLD9563_462	MIZZOU	bSCAFFOLD9563_462	1	269	269	269	57	56.4	57.3	65196	64476	65597	0.988
BES10_Contig701_1260	BOVGEN	bBES10_Contig701_1260	1	270	270	270	57.3	57	57.5	65597	65196	65837	0.993
BES10_Contig701_1260	MIZZOU	bBES10_Contig701_1260	1	270	270	270	57.3	57	57.5	65597	65196	65837	0.993
SCAFFOLD130001_59457	BOVGEN	bSCAFFOLD130001_59457	1	271	271	271	57.5	57.3	57.7	65837	65597	65963	0.996
SCAFFOLD130001_59457	MIZZOU	bSCAFFOLD130001_59457	1	271	271	271	57.5	57.3	57.7	65837	65597	65963	0.996
SCAFFOLD130001_85195	BOVGEN	bSCAFFOLD130001_85195	1	272	272	273	57.7	57.5	59.2	65963	65837	67725	0.98
SCAFFOLD130001_85195	MIZZOU	bSCAFFOLD130001_85195	1	272	272	273	57.7	57.5	59.2	65963	65837	67725	0.98
2305	MARC	m2305	1	273	265	274	57.5	55.9	63.1	65837	63972	72198	0.913
DIK024	SIAGLT	m2305	1	273	265	274	57.5	55.9	63.1	65837	63972	72198	0.913
SCAFFOLD211013_1936	BOVGEN	bSCAFFOLD211013_1936	1	274	273	276	59.2	57.5	59.9	67725	65837	68537	0.971
4954	MARC	m4954	1	275	274	275	57.8	57.5	59.2	66157	65837	67725	0.98
DIK5350	SIAGLT	m4954	1	275	274	275	57.8	57.5	59.2	66157	65837	67725	0.98
E1BR-017A01	SIAGLT	sE1BR-017A01	1	276	276	276	58.1	57.8	59.9	66466	66157	68537	0.974
RM326	BOVGEN	m16881	1	277	277	281	59.9	58.1	65.4	68537	66466	74772	0.912
16881	MARC	m16881	1	277	277	281	59.9	58.1	65.4	68537	66466	74772	0.912
RM326	SIAGLT	m16881	1	277	277	281	59.9	58.1	65.4	68537	66466	74772	0.912
3724	MARC	m3724	1	278	274	281	60	57.5	65.4	68651	65837	74772	0.905
1297	MARC	m1297	1	279	274	281	60	57.5	65.4	68651	65837	74772	0.905
BZ952772	ILTX-05	iBZ952772	1	280	267	280	64.6	56.3	65.4	73925	64361	74772	0.89
BZ934678	ILTX-05	iBZ934678	1	281	281	289	65.4	60.3	66.1	74772	68972	75641	0.929
BZ945369	ILTX-05	iBZ945369	1	281	281	289	65.4	60.3	66.1	74772	68972	75641	0.929
BM1312	BOVGEN	m79	1	282	280	282	60.3	60	65.4	68972	68651	74772	0.935
79	MARC	m79	1	282	280	282	60.3	60	65.4	68972	68651	74772	0.935
BM1312	SIAGLT	m79	1	282	280	282	60.3	60	65.4	68972	68651	74772	0.935
SCAFFOLD211013_2154	BOVGEN	bSCAFFOLD211013_2154	1	283	283	283	60.8	60.3	61.3	69532	68972	70081	0.988
SCAFFOLD211013_2154	MIZZOU	bSCAFFOLD211013_2154	1	283	283	283	60.8	60.3	61.3	69532	68972	70081	0.988
BMS2572	BOVGEN	m1680	1	284	284	284	61.3	60.8	61.7	70081	69532	70607	0.988
1680	MARC	m1680	1	284	284	284	61.3	60.8	61.7	70081	69532	70607	0.988
BMS2572	SIAGLT	m1680	1	284	284	284	61.3	60.8	61.7	70081	69532	70607	0.988
BMS527	BOVGEN	m712	1	285	285	285	61.7	61.3	62.4	70607	70081	71340	0.986
712	MARC	m712	1	285	285	285	61.7	61.3	62.4	70607	70081	71340	0.986
BMS527	SIAGLT	m712	1	285	285	285	61.7	61.3	62.4	70607	70081	71340	0.986
3305	MARC	m3305	1	286	286	286	62.4	61.7	62.5	71340	70607	71511	0.99
DIK2321	SIAGLT	m3305	1	286	286	286	62.4	61.7	62.5	71340	70607	71511	0.99
3306	MARC	m3306	1	287	287	287	62.5	62.4	62.7	71511	71340	71706	0.996
DIK2339	SIAGLT	m3306	1	287	287	287	62.5	62.4	62.7	71511	71340	71706	0.996
4454	MARC	m4454	1	288	288	288	62.7	62.5	63	71706	71511	72129	0.993
15433	MARC	m15433	1	289	289	290	63	62.7	67.8	72129	71706	77609	0.937
DVEPC47	SIAGLT	m15433	1	289	289	290	63	62.7	67.8	72129	71706	77609	0.937
BZ910495	ILTX-05	iBZ910495	1	290	282	291	66.1	60.3	67.8	75641	68972	77609	0.908
4009	MARC	m4009	1	291	290	302	67.8	62.9	68.3	77609	71900	78169	0.933
AW289252	ILTX-05	iAW289252	1	292	291	299	66.5	62.9	67.8	76064	71900	77609	0.939
BZ949712	ILTX-05	iBZ949712	1	292	291	299	66.5	62.9	67.8	76064	71900	77609	0.939
E1CA-015E05	SIAGLT	sE1CA-015E05	1	293	290	295	63.4	62.9	67.8	72506	71900	77609	0.939
R292	BOVGEN	bR292	1	294	286	294	62.9	61.7	67.8	71900	70607	77609	0.925
BES10_Contig506_768	BOVGEN	bBES10_Contig506_768	1	295	295	296	63.6	62.9	64.6	72770	71900	73914	0.978
E1KI-011F07	SIAGLT	sE1KI-011F07	1	296	294	297	64.6	62.9	65	73914	71900	74383	0.973
SCAFFOLD145050_19531	BOVGEN	bSCAFFOLD145050_19531	1	297	296	297	64.3	63.6	65	73548	72770	74383	0.983
BMS4030	BOVGEN	m2059	1	298	298	298	65	64.3	66.1	74383	73548	75630	0.978
2059	MARC	m2059	1	298	298	298	65	64.3	66.1	74383	73548	75630	0.978
BMS4030	SIAGLT	m2059	1	298	298	298	65	64.3	66.1	74383	73548	75630	0.978
cluster002089.a1.1	BOVGEN	bcluster002089.a1.1	1	299	299	300	66.1	65	67	75630	74383	76613	0.976
BZ902109	ILTX-05	iBZ902109	1	300	293	301	67	62.9	68.3	76613	71900	78169	0.933
BES8_Contig482_1061	BOVGEN	bBES8_Contig482_1061	1	301	300	306	66.7	65.9	68.3	76339	75412	78169	0.97
BZ935559	ILTX-05	iBZ935559	1	302	301	307	68.3	65.9	68.8	78169	75412	78707	0.965
15443	MARC	m15443	1	303	299	304	65.9	65	68.3	75412	74383	78169	0.959
DVEPC57	SIAGLT	m15443	1	303	299	304	65.9	65	68.3	75412	74383	78169	0.959
1848	MARC	m1848	1	304	299	327	67.2	65	71.9	76819	74383	82208	0.917
E1OV-012E05	SIAGLT	sE1OV-012E05	1	305	304	305	67.5	65.9	68	77243	75412	77815	0.974
4552	MARC	m4552	1	306	306	316	68	67	69.9	77815	76682	80000	0.964
DIK4814	SIAGLT	m4552	1	306	306	316	68	67	69.9	77815	76682	80000	0.964
RSJW490	BOVGEN	m18649	1	307	302	309	67	65.9	68.8	76682	75412	78707	0.965
18649	MARC	m18649	1	307	302	309	67	65.9	68.8	76682	75412	78707	0.965
BZ926006	ILTX-05	iBZ926006	1	308	303	319	68.8	65.9	70.8	78707	75412	80938	0.941
BF440429	ILTX-05	iBF440429	1	309	303	319	68.8	65.9	70.8	78707	75412	80938	0.941
RSJW619	BOVGEN	bRSJW619	1	310	308	310	67.1	67	68.8	76785	76682	78707	0.978
SCAFFOLD56523_1264	BOVGEN	bSCAFFOLD56523_1264	1	311	311	313	67.8	67.1	69.1	77552	76785	79004	0.976
18213	MARC	m18213	1	312	290	327	67.2	62.9	71.9	76819	71900	82208	0.891
AW289373	ILTX-05	iAW289373	1	313	303	319	68.8	65.9	70.8	78707	75412	80938	0.941
cluster005084.a1.1	BOVGEN	bcluster005084.a1.1	1	314	312	314	69.1	67.2	69.6	79004	76819	79611	0.97
SCAFFOLD105843_4589	BOVGEN	bSCAFFOLD105843_4589	1	315	315	315	69.6	69.1	69.9	79611	79004	80000	0.989
SCAFFOLD105843_4589	MIZZOU	bSCAFFOLD105843_4589	1	315	315	315	69.6	69.1	69.9	79611	79004	80000	0.989
cluster004901.a1.1	BOVGEN	m18888	1	316	316	321	69.9	68.7	70.8	80000	78638	80938	0.975
18888	MARC	m18888	1	316	316	321	69.9	68.7	70.8	80000	78638	80938	0.975
4158	MARC	m4158	1	317	307	317	68.7	67	69.9	78638	76682	80000	0.964
DIK4586	SIAGLT	m4158	1	317	307	317	68.7	67	69.9	78638	76682	80000	0.964
2907	MARC	m2907	1	318	318	318	69.2	68.7	69.6	79153	78638	79645	0.989
MNS-72	SIAGLT	m2907	1	318	318	318	69.2	68.7	69.6	79153	78638	79645	0.989
E1KI-037C02	SIAGLT	sE1KI-037C02	1	319	319	320	69.6	69.2	70.8	79645	79153	80938	0.981
BZ951965	ILTX-05	iBZ951965	1	320	314	333	70.8	68.7	72.4	80938	78638	82780	0.956
BMS4013	SIAGLT	sBMS4013	1	321	320	321	69.8	69.6	70.8	79885	79645	80938	0.986
E1OV-002E01	SIAGLT	sE1OV-002E01	1	321	320	321	69.8	69.6	70.8	79885	79645	80938	0.986
BES8_Contig467_749	BOVGEN	m4931	1	322	322	322	70	69.8	70.2	80103	79885	80297	0.996
4931	MARC	m4931	1	322	322	322	70	69.8	70.2	80103	79885	80297	0.996
BES8_Contig467_749	MIZZOU	m4931	1	322	322	322	70	69.8	70.2	80103	79885	80297	0.996
DIK5304	SIAGLT	m4931	1	322	322	322	70	69.8	70.2	80103	79885	80297	0.996
SCAFFOLD51684_2891	BOVGEN	bSCAFFOLD51684_2891	1	323	323	323	70.2	70	70.5	80297	80103	80686	0.994
SCAFFOLD51684_2891	MIZZOU	bSCAFFOLD51684_2891	1	323	323	323	70.2	70	70.5	80297	80103	80686	0.994
BMS4013	BOVGEN	bBMS4013	1	324	324	324	70.5	70.2	70.9	80686	80297	81098	0.991
MYLK_a	BOVGEN	bMYLK_a	1	325	325	325	70.9	70.5	71.7	81098	80686	82002	0.986
SCAFFOLD170189_10453	BOVGEN	bSCAFFOLD170189_10453	1	326	326	326	71.7	70.9	71.9	82002	81098	82208	0.988
SCAFFOLD165396_5159	BOVGEN	bSCAFFOLD165396_5159	1	327	327	328	71.9	70.7	72.3	82208	80846	82768	0.979
SCAFFOLD170189_10252	BOVGEN	bSCAFFOLD170189_10252	1	327	327	328	71.9	70.7	72.3	82208	80846	82768	0.979
SCAFFOLD170189_10300	BOVGEN	bSCAFFOLD170189_10300	1	327	327	328	71.9	70.7	72.3	82208	80846	82768	0.979
3218	MARC	m3218	1	328	323	329	70.7	70	72.3	80846	80103	82768	0.971
DIK2121	SIAGLT	m3218	1	328	323	329	70.7	70	72.3	80846	80103	82768	0.971
RSJW814	BOVGEN	bRSJW814	1	329	328	340	72.3	70.7	74.1	82768	80846	84724	0.958
E1AD-007H11	SIAGLT	sE1AD-007H11	1	330	329	332	70.8	70.7	72.4	80995	80846	82780	0.979
3796	MARC	m3796	1	331	323	335	72.4	70	72.4	82780	80103	82780	0.971
2040	MARC	m2040	1	332	323	335	72.4	70	72.4	82780	80103	82780	0.971
E1CA-009E03	SIAGLT	sE1CA-009E03	1	333	331	333	71.2	70.8	72.4	81395	80995	82780	0.981
AW289285	ILTX-05	sE1CA-040F08	1	334	334	334	71.5	71.2	71.7	81796	81395	82025	0.993
E1CA-040F08	SIAGLT	sE1CA-040F08	1	334	334	334	71.5	71.2	71.7	81796	81395	82025	0.993
E1OV-002B11	SIAGLT	sE1OV-002B11	1	335	335	335	71.7	71.5	72	82025	81796	82413	0.993
2964	MARC	m2964	1	336	336	339	72	71.7	74.1	82413	82025	84724	0.971
DIK1171	SIAGLT	m2964	1	336	336	339	72	71.7	74.1	82413	82025	84724	0.971
BZ911166	ILTX-05	iBZ911166	1	337	335	337	72.6	71.5	74.1	83054	81796	84724	0.968
AW289257	ILTX-05	iAW289257	1	338	338	344	74.1	72.5	74.4	84724	82894	85113	0.976
BZ896764	ILTX-05	iBZ896764	1	339	338	344	74.1	72.5	74.4	84724	82894	85113	0.976
2020	MARC	m2020	1	340	337	342	72.5	72	74.1	82894	82413	84724	0.975
BMS4029	SIAGLT	m2020	1	340	337	342	72.5	72	74.1	82894	82413	84724	0.975
R327	BOVGEN	bR327	1	341	330	341	72.8	70.8	74.1	83317	80995	84724	0.96
BES1_Contig597_824	BOVGEN	bBES1_Contig597_824	1	342	342	343	73	72.8	73.3	83535	83317	83901	0.994
BES1_Contig597_824	MIZZOU	bBES1_Contig597_824	1	342	342	343	73	72.8	73.3	83535	83317	83901	0.994
3844	MARC	m3844	1	343	341	345	72.9	72.5	74.4	83420	82894	85113	0.976
DIK2877	SIAGLT	m3844	1	343	341	345	72.9	72.5	74.4	83420	82894	85113	0.976
cluster001645.a1.1	BOVGEN	bcluster001645.a1.1	1	344	343	355	73.3	72.9	75.9	83901	83420	86852	0.963
BZ906058	ILTX-05	iBZ906058	1	345	340	349	74.4	72.5	75.1	85113	82894	85903	0.968
15442	MARC	m15442	1	346	344	346	73.2	72.9	74.8	83718	83420	85525	0.977
DVEPC56	SIAGLT	m15442	1	346	344	346	73.2	72.9	74.8	83718	83420	85525	0.977
E1CA-018G09	SIAGLT	sE1CA-018G09	1	347	347	347	74.8	73.2	74.8	85525	83718	85617	0.979
E1BR-011B09	SIAGLT	sE1BR-011B09	1	348	348	348	74.8	74.8	75.1	85617	85525	85903	0.996
E1OV-006D07	SIAGLT	sE1OV-006D07	1	349	349	351	75.1	74.8	75.6	85903	85514	86452	0.99
AW315482	ILTX-05	iAW315482	1	350	346	350	74.8	73.2	75.1	85514	83718	85914	0.976
BZ943583	ILTX-05	iBZ943583	1	351	351	361	75.1	74	75.9	85914	84679	86852	0.977
E1KI-046F01	SIAGLT	sE1KI-046F01	1	352	350	352	75.6	74.8	75.8	86452	85514	86669	0.987
4848	MARC	m4848	1	353	353	353	75.8	75.6	75.9	86669	86452	86852	0.996
DIK5245	SIAGLT	m4848	1	353	353	353	75.8	75.6	75.9	86669	86452	86852	0.996
E1BR-003F05	SIAGLT	sE1BR-003F05	1	354	354	363	75.9	74	76.4	86852	84679	87356	0.971
4559	MARC	m4559	1	355	354	359	75.9	74	75.9	86852	84679	86852	0.977
DIK4810	SIAGLT	m4559	1	355	354	359	75.9	74	75.9	86852	84679	86852	0.977
BES10_Contig762_2071	BOVGEN	bBES10_Contig762_2071	1	356	345	356	74	73.2	75.9	84679	83718	86852	0.966
R136	BOVGEN	bR136	1	357	357	357	74.5	74	75.2	85285	84679	86006	0.986
SCAFFOLD116048_9524	BOVGEN	bSCAFFOLD116048_9524	1	358	358	360	75.2	74.5	75.9	86006	85285	86852	0.983
SCAFFOLD116048_9524	MIZZOU	bSCAFFOLD116048_9524	1	358	358	360	75.2	74.5	75.9	86006	85285	86852	0.983
3274	MARC	m3274	1	359	354	363	75.9	74	76.4	86852	84679	87356	0.971
DIK2289	SIAGLT	m3274	1	359	354	363	75.9	74	76.4	86852	84679	87356	0.971
4484	MARC	m4484	1	360	356	362	75.9	74	75.9	86852	84679	86875	0.976
DIK4658	SIAGLT	m4484	1	360	356	362	75.9	74	75.9	86852	84679	86875	0.976
SCAFFOLD40208_19734	BOVGEN	bSCAFFOLD40208_19734	1	361	359	362	75.3	75.2	75.9	86109	86006	86875	0.991
SCAFFOLD40208_19734	MIZZOU	bSCAFFOLD40208_19734	1	361	359	362	75.3	75.2	75.9	86109	86006	86875	0.991
BZ927156	ILTX-05	iBZ927156	1	362	352	367	75.5	74	77.1	86326	84679	88236	0.962
BMS4001	BOVGEN	m1988	1	363	362	363	75.9	75.3	76.4	86875	86109	87356	0.986
1988	MARC	m1988	1	363	362	363	75.9	75.3	76.4	86875	86109	87356	0.986
BMS4001	SIAGLT	m1988	1	363	362	363	75.9	75.3	76.4	86875	86109	87356	0.986
1986	MARC	m1986	1	364	364	366	76.4	75.5	77.1	87356	86326	88236	0.979
BMS4003	SIAGLT	m1986	1	364	364	366	76.4	75.5	77.1	87356	86326	88236	0.979
BZ906031	ILTX-05	iBZ906031	1	365	352	367	75.5	74	77.1	86326	84679	88236	0.962
BZ925622	ILTX-05	iBZ925622	1	366	351	367	75.5	74	77.1	86326	84679	88236	0.962
4762	MARC	m4762	1	367	365	368	77.1	75.5	77.4	88236	86326	88511	0.976
DIK5162	SIAGLT	m4762	1	367	365	368	77.1	75.5	77.4	88236	86326	88511	0.976
BZ924583	ILTX-05	iBZ924583	1	368	367	374	76.2	75.5	77.7	87150	86326	88900	0.972
CLDN16	SIAGLT	sCLDN16	1	369	368	369	77.4	76.2	77.5	88511	87150	88671	0.984
DIK2192	SIAGLT	sDIK2192	1	370	370	370	77.5	77.4	77.6	88671	88511	88751	0.997
3278	MARC	m3278	1	371	371	371	77.6	77.5	77.7	88751	88671	88831	0.998
DIK2284	SIAGLT	m3278	1	371	371	371	77.6	77.5	77.7	88751	88671	88831	0.998
1370	MARC	m1370	1	372	372	372	77.7	77.6	77.7	88831	88751	88900	0.998
INRA049	SIAGLT	m1370	1	372	372	372	77.7	77.6	77.7	88831	88751	88900	0.998
BM9019	BOVGEN	m690	1	373	373	373	77.7	77.7	77.7	88900	88831	88900	0.999
690	MARC	m690	1	373	373	373	77.7	77.7	77.7	88900	88831	88900	0.999
BM9019	SIAGLT	m690	1	373	373	373	77.7	77.7	77.7	88900	88831	88900	0.999
BMS4009	BOVGEN	m2036	1	374	374	375	77.7	76.9	78.2	88900	87962	89438	0.984
2036	MARC	m2036	1	374	374	375	77.7	76.9	78.2	88900	87962	89438	0.984
BMS4009	SIAGLT	m2036	1	374	374	375	77.7	76.9	78.2	88900	87962	89438	0.984
BZ956529	ILTX-05	iBZ956529	1	375	369	377	76.9	76.2	78.2	87962	87150	89438	0.975
3245	MARC	m3245	1	376	375	376	78.2	76.9	78.2	89438	87962	89438	0.984
4697	MARC	m4697	1	377	377	379	77.8	77.2	78.3	89003	88351	89575	0.987
DIK4988	SIAGLT	m4697	1	377	377	379	77.8	77.2	78.3	89003	88351	89575	0.987
BZ920927	ILTX-05	iBZ920927	1	378	376	391	77.2	76.9	79.8	88351	87962	91245	0.965
BES7_Contig462_842	BOVGEN	bBES7_Contig462_842	1	379	375	380	78.1	76.9	78.7	89346	87962	89975	0.978
BES7_Contig462_842	MIZZOU	bBES7_Contig462_842	1	379	375	380	78.1	76.9	78.7	89346	87962	89975	0.978
E1LU-031D12	SIAGLT	sE1LU-031D12	1	380	378	381	78.3	77.2	78.7	89575	88351	89975	0.982
RSJW486	BOVGEN	m18643	1	381	380	381	78.7	78.1	78.7	89975	89346	89975	0.993
18643	MARC	m18643	1	381	380	381	78.7	78.1	78.7	89975	89346	89975	0.993
4397	MARC	m4397	1	382	382	383	78.6	78.6	78.8	89907	89907	90113	0.998
DIK4770	SIAGLT	m4397	1	382	382	383	78.6	78.6	78.8	89907	89907	90113	0.998
INRA073	SIAGLT	sINRA073	1	383	381	383	78.6	78.3	78.8	89907	89575	90113	0.994
107	MARC	m107	1	384	384	384	78.8	78.6	79	90113	89907	90410	0.995
BM6506	SIAGLT	m107	1	384	384	384	78.8	78.6	79	90113	89907	90410	0.995
2048	MARC	m2048	1	385	385	394	79	78.8	79.9	90410	90113	91394	0.986
BMS4047	SIAGLT	m2048	1	385	385	394	79	78.8	79.9	90410	90113	91394	0.986
18340	MARC	m18340	1	386	382	419	79.2	78.6	87.7	90605	89907	100374	0.89
1415	MARC	m1415	1	387	386	394	79.3	78.9	79.9	90753	90216	91394	0.987
1387	MARC	m1387	1	388	386	394	79.3	78.9	79.9	90753	90216	91394	0.987
1423	MARC	m1423	1	389	386	394	79	78.9	79.9	90410	90216	91394	0.987
INRA128	SIAGLT	m1423	1	389	386	394	79	78.9	79.9	90410	90216	91394	0.987
BM7145	BOVGEN	m369	1	390	385	390	78.9	78.8	79.3	90216	90113	90753	0.993
369	MARC	m369	1	390	385	390	78.9	78.8	79.3	90216	90113	90753	0.993
BM7145	SIAGLT	m369	1	390	385	390	78.9	78.8	79.3	90216	90113	90753	0.993
SCAFFOLD135046_16431	BOVGEN	bSCAFFOLD135046_16431	1	391	391	392	79.3	78.9	79.9	90742	90216	91394	0.987
SCAFFOLD135046_16431	MIZZOU	bSCAFFOLD135046_16431	1	391	391	392	79.3	78.9	79.9	90742	90216	91394	0.987
BZ901844	ILTX-05	iBZ901844	1	392	379	395	79.8	77.2	80.8	91245	88351	92423	0.956
BES7_Contig462_688	BOVGEN	bBES7_Contig462_688	1	393	392	396	79.9	79	80.8	91394	90410	92423	0.978
BES7_Contig462_942	BOVGEN	bBES7_Contig462_942	1	393	392	396	79.9	79	80.8	91394	90410	92423	0.978
BES7_Contig462_688	MIZZOU	bBES7_Contig462_688	1	393	392	396	79.9	79	80.8	91394	90410	92423	0.978
BES7_Contig462_942	MIZZOU	bBES7_Contig462_942	1	393	392	396	79.9	79	80.8	91394	90410	92423	0.978
INRA119	SIAGLT	sINRA119	1	394	385	399	79	78.8	80.8	90410	90113	92423	0.975
3590	MARC	m3590	1	395	391	399	79	78.9	80.8	90410	90216	92423	0.976
DIK2627	SIAGLT	m3590	1	395	391	399	79	78.9	80.8	90410	90216	92423	0.976
BZ916894	ILTX-05	iBZ916894	1	396	393	402	80.8	79	83.5	92423	90410	95535	0.945
SCAFFOLD145431_11892	BOVGEN	bSCAFFOLD145431_11892	1	397	394	397	80.1	79	80.8	91611	90410	92423	0.978
SCAFFOLD145431_11892	MIZZOU	bSCAFFOLD145431_11892	1	397	394	397	80.1	79	80.8	91611	90410	92423	0.978
SCAFFOLD145431_14774	BOVGEN	bSCAFFOLD145431_14774	1	398	398	398	80.2	80.1	80.8	91726	91611	92423	0.991
cluster000941.s1.5	BOVGEN	bcluster000941.s1.5	1	399	399	402	80.8	79.6	83.5	92423	91039	95535	0.952
X16577	ILTX-05	bcluster000941.s1.5	1	399	399	402	80.8	79.6	83.5	92423	91039	95535	0.952
E1CA-025D10	SIAGLT	sE1CA-025D10	1	400	396	400	79.6	79	82.6	91039	90410	94506	0.956
E0LI-004G07	SIAGLT	sE0LI-004G07	1	401	401	401	82.6	79.6	83.5	94506	91039	95535	0.952
BMS4008	SIAGLT	sBMS4008	1	402	402	403	83.5	81.2	83.8	95535	92870	95855	0.968
BZ901112	ILTX-05	iBZ901112	1	403	400	408	81.2	79.6	86.8	92870	91039	99322	0.912
BMS4008	BOVGEN	m4590	1	404	403	404	83.8	81.2	84.1	95855	92870	96199	0.964
BMS4008	ILTX-05	m4590	1	404	403	404	83.8	81.2	84.1	95855	92870	96199	0.964
4590	MARC	m4590	1	404	403	404	83.8	81.2	84.1	95855	92870	96199	0.964
DIK4781	SIAGLT	m4590	1	404	403	404	83.8	81.2	84.1	95855	92870	96199	0.964
2035	MARC	m2035	1	405	405	409	84.1	83.8	86.8	96199	95855	99322	0.963
SCAFFOLD121730_7592	BOVGEN	bSCAFFOLD121730_7592	1	406	405	406	84.4	83.8	84.9	96565	95855	97102	0.986
cluster007886.a1.1	BOVGEN	bcluster007886.a1.1	1	407	407	407	84.9	84.4	85.2	97102	96565	97411	0.991
SCAFFOLD140174_35098	BOVGEN	bSCAFFOLD140174_35098	1	408	408	410	85.2	84.6	86.8	97411	96782	99322	0.973
SCAFFOLD295051_37454	BOVGEN	bSCAFFOLD295051_37454	1	408	408	410	85.2	84.6	86.8	97411	96782	99322	0.973
SCAFFOLD140174_35098	MIZZOU	bSCAFFOLD140174_35098	1	408	408	410	85.2	84.6	86.8	97411	96782	99322	0.973
SCAFFOLD295051_37454	MIZZOU	bSCAFFOLD295051_37454	1	408	408	410	85.2	84.6	86.8	97411	96782	99322	0.973
CC533049	ILTX-05	iCC533049	1	409	405	413	86.8	83.8	87.2	99322	95855	99722	0.958
4947	MARC	m4947	1	410	406	413	84.6	84.1	87.2	96782	96199	99722	0.962
DIK5290	SIAGLT	m4947	1	410	406	413	84.6	84.1	87.2	96782	96199	99722	0.962
E1OV-001D07	SIAGLT	sE1OV-001D07	1	410	406	413	84.6	84.1	87.2	96782	96199	99722	0.962
SCAFFOLD201029_5234	BOVGEN	bSCAFFOLD201029_5234	1	411	409	411	85.2	84.6	86.8	97514	96782	99322	0.973
BES10_Contig688_970	BOVGEN	bBES10_Contig688_970	1	412	412	412	85.3	85.2	85.6	97594	97514	97892	0.996
SCAFFOLD5319_2116	BOVGEN	bSCAFFOLD5319_2116	1	412	412	412	85.3	85.2	85.6	97594	97514	97892	0.996
SCAFFOLD5319_5197	BOVGEN	bSCAFFOLD5319_5197	1	412	412	412	85.3	85.2	85.6	97594	97514	97892	0.996
SCAFFOLD5319_5358	BOVGEN	bSCAFFOLD5319_5358	1	412	412	412	85.3	85.2	85.6	97594	97514	97892	0.996
SCAFFOLD5319_5197	MIZZOU	bSCAFFOLD5319_5197	1	412	412	412	85.3	85.2	85.6	97594	97514	97892	0.996
cluster001560.a1.1	BOVGEN	bcluster001560.a1.1	1	413	413	423	85.6	85.3	87.8	97892	97594	100477	0.969
BZ844541	ILTX-05	sE1BR-020G07	1	414	411	415	87.2	84.6	87.2	99722	96782	99722	0.968
E1BR-020G07	SIAGLT	sE1BR-020G07	1	414	411	415	87.2	84.6	87.2	99722	96782	99722	0.968
E1KI-001F08	SIAGLT	sE1KI-001F08	1	414	411	415	87.2	84.6	87.2	99722	96782	99722	0.968
E1KI-044F01	SIAGLT	sE1KI-044F01	1	414	411	415	87.2	84.6	87.2	99722	96782	99722	0.968
RSJW822	BOVGEN	bRSJW822	1	415	413	423	85.7	85.3	87.8	98075	97594	100477	0.969
RSJW272	BOVGEN	bRSJW272	1	416	415	416	85.8	85.7	87.2	98166	98075	99722	0.982
cluster002334.a1.1	BOVGEN	sE1CA-030C02	1	416	415	416	85.8	85.7	87.2	98166	98075	99722	0.982
cluster004132.a1.1	BOVGEN	bcluster004132.a1.1	1	416	415	416	85.8	85.7	87.2	98166	98075	99722	0.982
cluster008508.a1.1	BOVGEN	bcluster008508.a1.1	1	416	415	416	85.8	85.7	87.2	98166	98075	99722	0.982
E1CA-030C02	SIAGLT	sE1CA-030C02	1	416	415	416	85.8	85.7	87.2	98166	98075	99722	0.982
E1BR-013A11	SIAGLT	sE1BR-013A11	1	417	417	417	86.9	85.8	87.5	99425	98166	100054	0.98
E1BR-005B12	SIAGLT	sE1BR-005B12	1	418	418	418	87.5	86.9	87.7	100054	99425	100374	0.99
18934	MARC	m18934	1	419	419	422	87.7	85.8	87.8	100374	98155	100477	0.975
E1OV-012H05	SIAGLT	m18934	1	419	419	422	87.7	85.8	87.8	100374	98155	100477	0.975
18886	MARC	m18886	1	420	411	421	85.8	84.6	87.7	98155	96782	100374	0.961
20245	MARC	m20245	1	421	411	421	85.8	84.6	87.7	98155	96782	100374	0.961
20247	MARC	m20247	1	422	422	422	86.8	85.8	87.8	99242	98155	100477	0.975
1596	MARC	m1596	1	423	423	429	87.8	85.9	87.8	100477	98258	100477	0.976
TGLA415	SIAGLT	m1596	1	423	423	429	87.8	85.9	87.8	100477	98258	100477	0.976
RSJW271	BOVGEN	bRSJW271	1	424	417	424	85.9	85.8	87.8	98258	98155	100477	0.975
RSJW716	BOVGEN	m17129	1	425	425	425	86	85.9	86	98338	98258	98418	0.998
17129	MARC	m17129	1	425	425	425	86	85.9	86	98338	98258	98418	0.998
BV105431-372-Y	BOVGEN	bBV105431-372-Y	1	426	426	426	86	86	86.2	98418	98338	98601	0.997
cluster005675.a1.1	BOVGEN	bcluster005675.a1.1	1	426	426	426	86	86	86.2	98418	98338	98601	0.997
RSJW631	BOVGEN	m17154	1	427	427	427	86.2	86	86.5	98601	98418	98944	0.994
17154	MARC	m17154	1	427	427	427	86.2	86	86.5	98601	98418	98944	0.994
cluster001059.a1.1	BOVGEN	bcluster001059.a1.1	1	428	428	428	86.5	86.2	87	98944	98601	99516	0.99
cluster006293.a1.3	BOVGEN	bcluster006293.a1.3	1	429	429	430	87	86.5	87.8	99516	98944	100477	0.983
3663	MARC	m3663	1	430	424	433	87.8	85.9	87.8	100477	98258	100477	0.976
DIK2731	SIAGLT	m3663	1	430	424	433	87.8	85.9	87.8	100477	98258	100477	0.976
BES10_Contig437_406	BOVGEN	bBES10_Contig437_406	1	431	430	431	87.3	87	87.8	99905	99516	100477	0.99
BES3_Contig213_120	BOVGEN	bBES3_Contig213_120	1	431	430	431	87.3	87	87.8	99905	99516	100477	0.99
BES10_Contig437_406	MIZZOU	bBES10_Contig437_406	1	431	430	431	87.3	87	87.8	99905	99516	100477	0.99
CH240-111G16	BOVGEN	bCH240-111G16	1	432	432	434	87.5	87.3	87.9	100111	99905	100580	0.993
CC524102	ILTX-05	bCH240-111G16	1	432	432	434	87.5	87.3	87.9	100111	99905	100580	0.993
BZ935969	ILTX-05	iBZ935969	1	433	415	438	87.5	85.7	88.7	100111	98075	101415	0.964
3349	MARC	m3349	1	434	431	434	87.8	87.3	87.9	100477	99905	100580	0.993
DIK2273	SIAGLT	m3349	1	434	431	434	87.8	87.3	87.9	100477	99905	100580	0.993
BMS4048	BOVGEN	m2049	1	435	435	435	87.9	87.8	88.1	100580	100477	100786	0.997
2049	MARC	m2049	1	435	435	435	87.9	87.8	88.1	100580	100477	100786	0.997
BMS4048	SIAGLT	m2049	1	435	435	435	87.9	87.8	88.1	100580	100477	100786	0.997
RP42-510C1	BOVGEN	bRP42-510C1	1	436	436	437	88.1	87.9	88.7	100786	100580	101415	0.991
3196	MARC	m3196	1	437	436	440	88.1	87.9	89	100820	100580	101850	0.986
DIK2080	SIAGLT	m3196	1	437	436	440	88.1	87.9	89	100820	100580	101850	0.986
SCAFFOLD133267_4665	BOVGEN	bSCAFFOLD133267_4665	1	438	437	439	88.7	88.1	89	101415	100786	101850	0.988
SCAFFOLD133267_4665	MIZZOU	bSCAFFOLD133267_4665	1	438	437	439	88.7	88.1	89	101415	100786	101850	0.988
CC556340	ILTX-05	iCC556340	1	439	434	442	88.2	87.5	89.3	100923	100111	102193	0.978
RP42-370A14	BOVGEN	bRP42-370A14	1	440	439	441	89	88.2	89.2	101850	100923	101987	0.988
RSJW352	BOVGEN	sE0KI-002B08	1	441	439	441	89	88.2	89.2	101850	100923	101987	0.988
E0KI-002B08	SIAGLT	sE0KI-002B08	1	441	439	441	89	88.2	89.2	101850	100923	101987	0.988
SCAFFOLD270040_25442	BOVGEN	bSCAFFOLD270040_25442	1	442	442	444	89.2	89	90.4	101987	101850	103406	0.983
SCAFFOLD270040_25442	MIZZOU	bSCAFFOLD270040_25442	1	442	442	444	89.2	89	90.4	101987	101850	103406	0.983
BM8246	BOVGEN	m691	1	443	442	443	89.3	89	90.4	102193	101850	103406	0.983
BZ941829	ILTX-05	m691	1	443	442	443	89.3	89	90.4	102193	101850	103406	0.983
691	MARC	m691	1	443	442	443	89.3	89	90.4	102193	101850	103406	0.983
BM8246	SIAGLT	m691	1	443	442	443	89.3	89	90.4	102193	101850	103406	0.983
1375	MARC	m1375	1	444	444	446	90.4	89.3	90.4	103406	102193	103406	0.987
INRA054	SIAGLT	m1375	1	444	444	446	90.4	89.3	90.4	103406	102193	103406	0.987
BES7_Contig286_864	BOVGEN	bBES7_Contig286_864	1	445	444	445	89.8	89.3	90.4	102708	102193	103406	0.987
SCAFFOLD141856_5022	BOVGEN	bSCAFFOLD141856_5022	1	446	446	448	90.2	89.8	91.4	103246	102708	104584	0.98
4804	MARC	m4804	1	447	445	447	90.4	89.8	91	103406	102708	104046	0.986
DIK5103	SIAGLT	m4804	1	447	445	447	90.4	89.8	91	103406	102708	104046	0.986
2506	MARC	m2506	1	448	448	449	91	90.4	92	104046	103406	105305	0.979
RM509	SIAGLT	m2506	1	448	448	449	91	90.4	92	104046	103406	105305	0.979
SCAFFOLD195008_21951	BOVGEN	bSCAFFOLD195008_21951	1	449	447	449	91.4	90.2	92	104584	103246	105305	0.978
SCAFFOLD195008_21951	MIZZOU	bSCAFFOLD195008_21951	1	449	447	449	91.4	90.2	92	104584	103246	105305	0.978
BMS4031	BOVGEN	m2065	1	450	450	452	92	91.4	92.3	105305	104584	105614	0.989
2065	MARC	m2065	1	450	450	452	92	91.4	92.3	105305	104584	105614	0.989
BMS4031	SIAGLT	m2065	1	450	450	452	92	91.4	92.3	105305	104584	105614	0.989
CC494841	ILTX-05	iCC494841	1	451	444	451	91.6	89.3	92.3	104790	102193	105614	0.963
BZ944850	ILTX-05	iBZ944850	1	452	452	453	92.3	91.6	92.7	105614	104790	106026	0.987
BES4_Contig410_1232	BOVGEN	bBES4_Contig410_1232	1	453	451	455	92.2	91.6	93.4	105454	104790	106861	0.978
SCAFFOLD105658_14572	BOVGEN	bSCAFFOLD105658_14572	1	453	451	455	92.2	91.6	93.4	105454	104790	106861	0.978
BES4_Contig410_1232	MIZZOU	bBES4_Contig410_1232	1	453	451	455	92.2	91.6	93.4	105454	104790	106861	0.978
SCAFFOLD105658_14572	MIZZOU	bSCAFFOLD105658_14572	1	453	451	455	92.2	91.6	93.4	105454	104790	106861	0.978
CC490444	ILTX-05	iCC490444	1	454	453	454	92.7	92.2	93.4	106026	105454	106861	0.985
CC481705	ILTX-05	iCC481705	1	455	455	457	93.4	92.3	94.9	106861	105625	108600	0.968
BL26	BOVGEN	m326	1	456	454	456	92.3	92.2	93.4	105625	105454	106861	0.985
326	MARC	m326	1	456	454	456	92.3	92.2	93.4	105625	105454	106861	0.985
BL26_1	SIAGLT	m326	1	456	454	456	92.3	92.2	93.4	105625	105454	106861	0.985
cluster006106.a1.1	BOVGEN	bcluster006106.a1.1	1	457	457	458	93	92.3	94.9	106357	105625	108600	0.968
BZ926449	ILTX-05	iBZ926449	1	458	456	461	94.9	92.3	96.5	108600	105625	110350	0.949
BES11_Contig293_887	BOVGEN	bBES11_Contig293_887	1	459	458	459	93.7	93	94.9	107135	106357	108600	0.976
BES3_Contig167_336	BOVGEN	bBES3_Contig167_336	1	460	460	462	94.1	92.7	96.5	107650	106083	110350	0.954
BES3_Contig167_494	BOVGEN	bBES3_Contig167_494	1	460	460	462	94.1	92.7	96.5	107650	106083	110350	0.954
SCAFFOLD20021_17935	BOVGEN	bSCAFFOLD20021_17935	1	460	460	462	94.1	92.7	96.5	107650	106083	110350	0.954
SCAFFOLD20021_18293	BOVGEN	bSCAFFOLD20021_18293	1	460	460	462	94.1	92.7	96.5	107650	106083	110350	0.954
BES3_Contig167_494	MIZZOU	bBES3_Contig167_494	1	460	460	462	94.1	92.7	96.5	107650	106083	110350	0.954
SCAFFOLD20021_17935	MIZZOU	bSCAFFOLD20021_17935	1	460	460	462	94.1	92.7	96.5	107650	106083	110350	0.954
SCAFFOLD20021_18293	MIZZOU	bSCAFFOLD20021_18293	1	460	460	462	94.1	92.7	96.5	107650	106083	110350	0.954
4730	MARC	m4730	1	461	457	463	92.7	92.3	96.5	106083	105625	110350	0.949
DIK4994	SIAGLT	m4730	1	461	457	463	92.7	92.3	96.5	106083	105625	110350	0.949
BZ944372	ILTX-05	iBZ944372	1	462	459	468	96.5	92.7	96.8	110350	106083	110773	0.95
SCAFFOLD151937_3161	BOVGEN	bSCAFFOLD151937_3161	1	463	461	476	94.8	92.7	96.8	108497	106083	110773	0.95
SCAFFOLD151937_3161	MIZZOU	bSCAFFOLD151937_3161	1	463	461	476	94.8	92.7	96.8	108497	106083	110773	0.95
15454	MARC	m15454	1	464	462	464	93.2	92.7	96.5	106563	106083	110350	0.954
DVEPC68	SIAGLT	m15454	1	464	462	464	93.2	92.7	96.5	106563	106083	110350	0.954
2046	MARC	m2046	1	465	465	466	93.4	93.2	96.5	106803	106563	110350	0.959
BMS4006	SIAGLT	m2046	1	465	465	466	93.4	93.2	96.5	106803	106563	110350	0.959
BZ927934	ILTX-05	iBZ927934	1	466	459	468	96.5	92.7	96.8	110350	106083	110773	0.95
4016	MARC	m4016	1	467	466	467	93.9	93.4	96.5	107375	106803	110350	0.962
DIK4151	SIAGLT	m4016	1	467	466	467	93.9	93.4	96.5	107375	106803	110350	0.962
1085	MARC	m1085	1	468	468	469	94.7	93.9	96.8	108348	107375	110773	0.963
CSSM011	SIAGLT	m1085	1	468	468	469	94.7	93.9	96.8	108348	107375	110773	0.963
BZ941618	ILTX-05	iBZ941618	1	469	467	479	96.8	93.9	97.4	110773	107375	111471	0.956
426	MARC	m426	1	470	469	470	94.8	94.7	96.8	108497	108348	110773	0.974
2032	MARC	m2032	1	471	471	471	95.1	94.8	95.3	108828	108497	109057	0.994
BMS4023	SIAGLT	m2032	1	471	471	471	95.1	94.8	95.3	108828	108497	109057	0.994
20240	MARC	m20240	1	472	472	484	95.3	95.1	98.3	109057	108828	112421	0.961
20249	MARC	m20249	1	473	472	484	95.3	95.1	98.3	109057	108828	112421	0.961
20239	MARC	m20239	1	474	472	484	95.3	95.1	98.3	109057	108828	112421	0.961
2030	MARC	m2030	1	475	462	498	95.8	92.7	101.9	109583	106083	116585	0.889
15461	MARC	m15461	1	476	472	480	95.3	95.1	97.4	109069	108828	111471	0.971
DVEPC75	SIAGLT	m15461	1	476	472	480	95.3	95.1	97.4	109069	108828	111471	0.971
SCAFFOLD130355_21282	BOVGEN	bSCAFFOLD130355_21282	1	477	464	477	96.5	93.2	97	110396	106563	110933	0.953
SCAFFOLD140039_11354	BOVGEN	bSCAFFOLD140039_11354	1	478	478	478	97	96.5	97.4	110933	110396	111471	0.988
SCAFFOLD280025_30880	BOVGEN	bSCAFFOLD280025_30880	1	478	478	478	97	96.5	97.4	110933	110396	111471	0.988
SCAFFOLD280025_31359	BOVGEN	bSCAFFOLD280025_31359	1	478	478	478	97	96.5	97.4	110933	110396	111471	0.988
SCAFFOLD285002_89217	BOVGEN	bSCAFFOLD285002_89217	1	478	478	478	97	96.5	97.4	110933	110396	111471	0.988
SCAFFOLD285002_89217	MIZZOU	bSCAFFOLD285002_89217	1	478	478	478	97	96.5	97.4	110933	110396	111471	0.988
SCAFFOLD280025_30949	BOVGEN	bSCAFFOLD280025_30949	1	479	479	484	97.4	96.5	98.3	111471	110430	112421	0.978
SCAFFOLD280025_30949	MIZZOU	bSCAFFOLD280025_30949	1	479	479	484	97.4	96.5	98.3	111471	110430	112421	0.978
BZ944088	ILTX-05	iBZ944088	1	480	470	482	97.2	94.8	98	111196	108497	112066	0.962
E1CA-009B12	SIAGLT	sE1CA-009B12	1	481	477	481	96.5	95.3	97.4	110430	109069	111471	0.974
E1KI-017G05	SIAGLT	sE1KI-017G05	1	482	482	483	96.7	96.5	98	110567	110430	112066	0.982
BZ947793	ILTX-05	iBZ947793	1	483	481	489	98	96.5	99.1	112066	110430	113416	0.968
E1LU-049C04	SIAGLT	sE1LU-049C04	1	484	483	485	96.9	96.7	98.3	110830	110567	112421	0.98
SMJW14	BOVGEN	m4172	1	485	480	486	98.3	96.5	99	112421	110430	113244	0.97
4172	MARC	m4172	1	485	480	486	98.3	96.5	99	112421	110430	113244	0.97
E1BR-004C03	SIAGLT	sE1BR-004C03	1	486	485	487	97.3	96.9	99	111345	110830	113244	0.974
RSJW877	BOVGEN	m17675	1	487	486	489	99	97.3	99.1	113244	111345	113416	0.978
17675	MARC	m17675	1	487	486	489	99	97.3	99.1	113244	111345	113416	0.978
3451	MARC	m3451	1	488	487	488	97.8	97.3	99	111849	111345	113244	0.979
DIK2475	SIAGLT	m3451	1	488	487	488	97.8	97.3	99	111849	111345	113244	0.979
E1KI-013F02	SIAGLT	sE1KI-013F02	1	489	489	489	98.4	97.8	99.1	112558	111849	113416	0.983
BMS4004	BOVGEN	m2057	1	490	490	490	99.1	98.4	99.4	113416	112558	113725	0.987
BMS4004	ILTX-05	m2057	1	490	490	490	99.1	98.4	99.4	113416	112558	113725	0.987
2057	MARC	m2057	1	490	490	490	99.1	98.4	99.4	113416	112558	113725	0.987
BMS4004	SIAGLT	m2057	1	490	490	490	99.1	98.4	99.4	113416	112558	113725	0.987
McM130	BOVGEN	m2004	1	491	491	492	99.4	99.1	99.9	113725	113416	114274	0.991
2004	MARC	m2004	1	491	491	492	99.4	99.1	99.9	113725	113416	114274	0.991
MCM130	SIAGLT	m2004	1	491	491	492	99.4	99.1	99.9	113725	113416	114274	0.991
BF440275	ILTX-05	iBF440275	1	492	484	495	99.5	96.9	100.9	113862	110830	115441	0.951
SCAFFOLD75339_7300	BOVGEN	bSCAFFOLD75339_7300	1	493	492	493	99.9	99.4	100.6	114274	113725	115132	0.985
SCAFFOLD75339_7300	MIZZOU	bSCAFFOLD75339_7300	1	493	492	493	99.9	99.4	100.6	114274	113725	115132	0.985
SCAFFOLD75339_7153	BOVGEN	bSCAFFOLD75339_7153	1	494	494	494	100.6	99.9	100.9	115132	114274	115441	0.987
SCAFFOLD75339_7153	MIZZOU	bSCAFFOLD75339_7153	1	494	494	494	100.6	99.9	100.9	115132	114274	115441	0.987
BES6_Contig246_498	BOVGEN	bBES6_Contig246_498	1	495	495	496	100.9	100.3	101.2	115441	114743	115715	0.989
BES6_Contig246_498	MIZZOU	bBES6_Contig246_498	1	495	495	496	100.9	100.3	101.2	115441	114743	115715	0.989
AW289224	ILTX-05	iAW289224	1	496	493	497	100.3	99.5	101.4	114743	113862	116024	0.977
BES10_Contig745_3284	BOVGEN	bBES10_Contig745_3284	1	497	496	497	101.2	100.3	101.4	115715	114743	116024	0.986
SCAFFOLD160257_15528	BOVGEN	bSCAFFOLD160257_15528	1	497	496	497	101.2	100.3	101.4	115715	114743	116024	0.986
SCAFFOLD280301_21836	BOVGEN	bSCAFFOLD280301_21836	1	497	496	497	101.2	100.3	101.4	115715	114743	116024	0.986
BES10_Contig745_3284	MIZZOU	bBES10_Contig745_3284	1	497	496	497	101.2	100.3	101.4	115715	114743	116024	0.986
SCAFFOLD160257_15528	MIZZOU	bSCAFFOLD160257_15528	1	497	496	497	101.2	100.3	101.4	115715	114743	116024	0.986
SCAFFOLD280301_21836	MIZZOU	bSCAFFOLD280301_21836	1	497	496	497	101.2	100.3	101.4	115715	114743	116024	0.986
SCAFFOLD152968_3080	BOVGEN	bSCAFFOLD152968_3080	1	498	498	498	101.4	101.2	101.9	116024	115715	116585	0.991
BZ952238	ILTX-05	bSCAFFOLD152968_3080	1	498	498	498	101.4	101.2	101.9	116024	115715	116585	0.991
cluster005781.a1.1	BOVGEN	m18887	1	499	499	499	101.9	101.4	102.1	116585	116024	116836	0.991
18887	MARC	m18887	1	499	499	499	101.9	101.4	102.1	116585	116024	116836	0.991
4540	MARC	m4540	1	500	500	502	102.1	101.9	103.7	116836	116585	118598	0.978
DIK4817	SIAGLT	m4540	1	500	500	502	102.1	101.9	103.7	116836	116585	118598	0.978
BZ908762	ILTX-05	iBZ908762	1	501	499	501	102.9	101.4	103.7	117740	116024	118598	0.972
BZ918002	ILTX-05	iBZ918002	1	502	502	509	103.7	102.9	107	118598	117740	122385	0.95
2692	MARC	m2692	1	503	501	503	103.4	102.1	104.5	118243	116836	119536	0.971
TEXAN6	BOVGEN	m1522	1	504	504	504	104.5	103.4	104.7	119536	118243	119788	0.983
1522	MARC	m1522	1	504	504	504	104.5	103.4	104.7	119536	118243	119788	0.983
TEXAN-6	SIAGLT	m1522	1	504	504	504	104.5	103.4	104.7	119536	118243	119788	0.983
2327	MARC	m2327	1	505	505	506	104.7	104.5	107	119788	119536	122385	0.969
DIK104	SIAGLT	m2327	1	505	505	506	104.7	104.5	107	119788	119536	122385	0.969
R256	BOVGEN	bR256	1	506	505	507	106.1	104.5	107	121389	119536	122385	0.969
4311	MARC	m4311	1	507	506	510	107	104.4	107	122385	119479	122385	0.969
DIK4445	SIAGLT	m4311	1	507	506	510	107	104.4	107	122385	119479	122385	0.969
cluster006773.a1.1	BOVGEN	bcluster006773.a1.1	1	508	507	510	106.7	104.4	107	122019	119479	122385	0.969
3385	MARC	m3385	1	509	506	510	107	104.4	107	122385	119479	122385	0.969
DIK2445	SIAGLT	m3385	1	509	506	510	107	104.4	107	122385	119479	122385	0.969
BZ945644	ILTX-05	iBZ945644	1	510	503	518	104.4	103.4	108	119479	118243	123609	0.943
BMS4025	BOVGEN	m2023	1	511	510	511	107	104.4	107.2	122362	119479	122694	0.965
2023	MARC	m2023	1	511	510	511	107	104.4	107.2	122362	119479	122694	0.965
BMS4025	SIAGLT	m2023	1	511	510	511	107	104.4	107.2	122362	119479	122694	0.965
BMS4045	BOVGEN	m2056	1	512	512	512	107.2	107	107.8	122694	122362	123380	0.989
2056	MARC	m2056	1	512	512	512	107.2	107	107.8	122694	122362	123380	0.989
BMS4045	SIAGLT	m2056	1	512	512	512	107.2	107	107.8	122694	122362	123380	0.989
15425	MARC	m15425	1	513	513	513	107.8	107.2	107.8	123380	122694	123380	0.993
DVEPC39	SIAGLT	m15425	1	513	513	513	107.8	107.2	107.8	123380	122694	123380	0.993
BR2724	BOVGEN	m174	1	514	514	516	107.5	107.5	107.8	123014	123014	123380	0.996
174	MARC	m174	1	514	514	516	107.5	107.5	107.8	123014	123014	123380	0.996
BR2724	SIAGLT	m174	1	514	514	516	107.5	107.5	107.8	123014	123014	123380	0.996
4759	MARC	m4759	1	515	513	517	107.8	107.2	108	123380	122694	123609	0.99
DIK5100	SIAGLT	m4759	1	515	513	517	107.8	107.2	108	123380	122694	123609	0.99
4755	MARC	m4755	1	516	514	536	107.7	105.2	112.9	123220	120383	129111	0.907
4348	MARC	m4348	1	517	515	517	107.8	107.5	108	123380	123014	123609	0.994
DIK4367	SIAGLT	m4348	1	517	515	517	107.8	107.5	108	123380	123014	123609	0.994
BMS4010	BOVGEN	m2037	1	518	518	524	108	105.2	108	123609	120383	123609	0.965
2037	MARC	m2037	1	518	518	524	108	105.2	108	123609	120383	123609	0.965
BMS4010	SIAGLT	m2037	1	518	518	524	108	105.2	108	123609	120383	123609	0.965
BZ923062	ILTX-05	iBZ923062	1	519	511	521	105.2	104.4	108	120383	119479	123609	0.956
3354	MARC	m3354	1	520	518	524	107.6	105.2	108	123048	120383	123609	0.965
DIK2216	SIAGLT	m3354	1	520	518	524	107.6	105.2	108	123048	120383	123609	0.965
3069	MARC	m3069	1	521	515	528	107.6	105.2	109	123048	120383	124661	0.954
CC495469	ILTX-05	iCC495469	1	522	520	523	106	105.2	107.6	121309	120383	123048	0.971
17865	MARC	m17865	1	523	515	545	107.4	105.2	113.6	122877	120383	129981	0.898
CC553880	ILTX-05	iCC553880	1	524	523	524	106.4	106	107.4	121767	121309	122877	0.983
CSSM32	ILTX-05	m1170	1	525	525	525	107.3	106.4	109	122716	121767	124661	0.969
1170	MARC	m1170	1	525	525	525	107.3	106.4	109	122716	121767	124661	0.969
CSSM032	SIAGLT	m1170	1	525	525	525	107.3	106.4	109	122716	121767	124661	0.969
BZ940504	ILTX-05	iBZ940504	1	526	526	529	109	107.3	110.6	124661	122716	126480	0.96
4497	MARC	m4497	1	527	526	528	107.5	107.3	109	122945	122716	124661	0.979
DIK4653	SIAGLT	m4497	1	527	526	528	107.5	107.3	109	122945	122716	124661	0.979
4323	MARC	m4323	1	528	519	528	107.7	105.2	109	123220	120383	124661	0.954
160	MARC	m160	1	529	529	531	108.3	107.7	110.9	123906	123220	126915	0.96
BM864	SIAGLT	m160	1	529	529	531	108.3	107.7	110.9	123906	123220	126915	0.96
BZ897381	ILTX-05	iBZ897381	1	530	527	530	110.6	107.5	110.9	126480	122945	126915	0.957
BZ950903	ILTX-05	iBZ950903	1	531	531	532	110.9	110.4	112.1	126915	126309	128242	0.979
3654	MARC	m3654	1	532	530	536	110.4	108.3	112.9	126309	123906	129111	0.944
DIK2744	SIAGLT	m3654	1	532	530	536	110.4	108.3	112.9	126309	123906	129111	0.944
U14416	ILTX-05	iU14416	1	533	532	533	112.1	110.4	112.9	128242	126309	129111	0.97
BZ919063	ILTX-05	iBZ919063	1	534	534	543	112.9	108.9	113.6	129111	124547	129981	0.942
SCAFFOLD215053_5265	BOVGEN	bSCAFFOLD215053_5265	1	535	519	535	108.9	105.2	112.9	124547	120383	129111	0.907
SCAFFOLD215053_5265	MIZZOU	bSCAFFOLD215053_5265	1	535	519	535	108.9	105.2	112.9	124547	120383	129111	0.907
mj53a19	BOVGEN	bmj53a19	1	536	536	536	110.3	108.9	111	126240	124547	126926	0.974
BMS119	BOVGEN	m4312	1	537	537	537	111	110.3	111.2	126926	126240	127201	0.99
4312	MARC	m4312	1	537	537	537	111	110.3	111.2	126926	126240	127201	0.99
BMS119	SIAGLT	m4312	1	537	537	537	111	110.3	111.2	126926	126240	127201	0.99
SCAFFOLD70635_4223	BOVGEN	bSCAFFOLD70635_4223	1	538	538	538	111.2	111	111.3	127201	126926	127327	0.996
SCAFFOLD135366_9491	BOVGEN	bSCAFFOLD135366_9491	1	539	539	539	111.3	111.2	111.4	127327	127201	127464	0.997
SCAFFOLD135366_9491	MIZZOU	bSCAFFOLD135366_9491	1	539	539	539	111.3	111.2	111.4	127327	127201	127464	0.997
SCAFFOLD135366_9135	BOVGEN	bSCAFFOLD135366_9135	1	540	540	541	111.4	109.5	111.5	127464	125313	127578	0.976
SCAFFOLD135366_9135	MIZZOU	bSCAFFOLD135366_9135	1	540	540	541	111.4	109.5	111.5	127464	125313	127578	0.976
424	MARC	m424	1	541	530	545	109.5	108.3	113.6	125313	123906	129981	0.935
SCAFFOLD135366_9050	BOVGEN	bSCAFFOLD135366_9050	1	542	541	546	111.5	109.5	113.6	127578	125313	129981	0.95
SCAFFOLD135366_9050	MIZZOU	bSCAFFOLD135366_9050	1	542	541	546	111.5	109.5	113.6	127578	125313	129981	0.95
2539	MARC	m2539	1	543	530	545	109.5	108.3	113.6	125313	123906	129981	0.935
BZ909621	ILTX-05	iBZ909621	1	544	535	555	113.6	108.9	114.4	129981	124547	130862	0.933
4202	MARC	m4202	1	545	538	545	112.2	109.5	113.6	128299	125313	129981	0.95
DIK4466	SIAGLT	m4202	1	545	538	545	112.2	109.5	113.6	128299	125313	129981	0.95
3947	MARC	m3947	1	546	546	548	112	111.9	112.7	128185	127990	128883	0.99
SCAFFOLD114762_1113	BOVGEN	bSCAFFOLD114762_1113	1	547	543	547	111.9	109.5	113.6	127990	125313	129981	0.95
SCAFFOLD114762_1553	BOVGEN	bSCAFFOLD114762_1553	1	547	543	547	111.9	109.5	113.6	127990	125313	129981	0.95
SCAFFOLD114762_1113	MIZZOU	bSCAFFOLD114762_1113	1	547	543	547	111.9	109.5	113.6	127990	125313	129981	0.95
SCAFFOLD114762_1553	MIZZOU	bSCAFFOLD114762_1553	1	547	543	547	111.9	109.5	113.6	127990	125313	129981	0.95
cluster005569.a1.1	BOVGEN	bcluster005569.a1.1	1	548	548	551	112.7	111.9	113.8	128883	127990	130164	0.977
20243	MARC	m20243	1	549	547	549	112.5	111.9	113.8	128734	127990	130164	0.977
3592	MARC	m3592	1	550	550	557	113.8	112.5	114.4	130164	128734	130896	0.977
BZ948894	ILTX-05	iBZ948894	1	551	535	555	113.6	108.9	114.4	129981	124547	130862	0.933
BMS1170	BOVGEN	m995	1	552	550	552	113	112.5	114.2	129260	128734	130621	0.98
995	MARC	m995	1	552	550	552	113	112.5	114.2	129260	128734	130621	0.98
BMS1170	SIAGLT	m995	1	552	550	552	113	112.5	114.2	129260	128734	130621	0.98
RSJW874	BOVGEN	bRSJW874	1	553	553	556	114.2	113	114.4	130621	129260	130862	0.983
1506	MARC	m1506	1	554	553	554	113.9	113	114.3	130347	129260	130747	0.984
SRC116	SIAGLT	m1506	1	554	553	554	113.9	113	114.3	130347	129260	130747	0.984
2028	MARC	m2028	1	555	555	557	114.3	113.9	114.4	130747	130347	130896	0.994
BMS4016	SIAGLT	m2028	1	555	555	557	114.3	113.9	114.4	130747	130347	130896	0.994
BZ950052	ILTX-05	iBZ950052	1	556	552	561	114.4	113	114.8	130862	129260	131308	0.978
BES9_Contig289_730	BOVGEN	bBES9_Contig289_730	1	557	554	559	114.3	113.9	114.4	130747	130347	130896	0.994
BES9_Contig289_730	MIZZOU	bBES9_Contig289_730	1	557	554	559	114.3	113.9	114.4	130747	130347	130896	0.994
4211	MARC	m4211	1	558	556	558	114.4	114.3	114.4	130896	130747	130896	0.998
2909	MARC	m2909	1	559	559	564	114.4	114.3	115	130873	130793	131594	0.991
MNS-19	SIAGLT	m2909	1	559	559	564	114.4	114.3	115	130873	130793	131594	0.991
BES10_Contig698_1330	BOVGEN	bBES10_Contig698_1330	1	560	558	562	114.3	114.3	114.8	130793	130747	131308	0.994
SCAFFOLD210212_10580	BOVGEN	bSCAFFOLD210212_10580	1	560	558	562	114.3	114.3	114.8	130793	130747	131308	0.994
BMS4052	BOVGEN	m2062	1	561	558	561	114.4	114.3	114.8	130862	130747	131308	0.994
BMS4052	ILTX-05	m2062	1	561	558	561	114.4	114.3	114.8	130862	130747	131308	0.994
2062	MARC	m2062	1	561	558	561	114.4	114.3	114.8	130862	130747	131308	0.994
BMS4052	SIAGLT	m2062	1	561	558	561	114.4	114.3	114.8	130862	130747	131308	0.994
CC447824	ILTX-05	iCC447824	1	562	562	566	114.8	114.4	115.2	131308	130862	131731	0.991
SCAFFOLD111007_1012	BOVGEN	bSCAFFOLD111007_1012	1	563	562	563	114.4	114.4	114.8	130919	130862	131308	0.995
SCAFFOLD111007_1012	MIZZOU	bSCAFFOLD111007_1012	1	563	562	563	114.4	114.4	114.8	130919	130862	131308	0.995
SCAFFOLD111007_1199	BOVGEN	bSCAFFOLD111007_1199	1	564	564	565	114.5	114.4	115	131010	130919	131594	0.993
SCAFFOLD111007_1199	MIZZOU	bSCAFFOLD111007_1199	1	564	564	565	114.5	114.4	115	131010	130919	131594	0.993
1900	MARC	m1900	1	565	562	575	115	114.4	116.2	131594	130862	132921	0.978
RM194	SIAGLT	m1900	1	565	562	575	115	114.4	116.2	131594	130862	132921	0.978
SCAFFOLD40330_13030	BOVGEN	bSCAFFOLD40330_13030	1	566	565	568	114.7	114.5	115.2	131216	131010	131788	0.992
BZ913666	ILTX-05	iBZ913666	1	567	563	573	115.2	114.4	115.9	131731	130919	132589	0.982
3897	MARC	m3897	1	568	562	576	115.2	114.4	116.4	131788	130862	133138	0.975
SCAFFOLD290187_6776	BOVGEN	bSCAFFOLD290187_6776	1	569	567	569	114.9	114.7	115.2	131434	131216	131788	0.994
SCAFFOLD290187_6761	BOVGEN	bSCAFFOLD290187_6761	1	570	570	570	115	114.9	115.5	131537	131434	132097	0.993
SCAFFOLD119278_423	BOVGEN	bSCAFFOLD119278_423	1	571	571	571	115.5	115	115.7	132097	131537	132326	0.991
SCAFFOLD119278_423	MIZZOU	bSCAFFOLD119278_423	1	571	571	571	115.5	115	115.7	132097	131537	132326	0.991
SCAFFOLD130225_7439	BOVGEN	bSCAFFOLD130225_7439	1	572	572	575	115.7	115.2	116.2	132326	131731	132921	0.987
BZ909998	ILTX-05	iBZ909998	1	573	563	573	115.2	114.4	115.9	131731	130919	132589	0.982
BZ951826	ILTX-05	iBZ951826	1	574	574	580	115.9	115.2	116.4	132589	131731	133184	0.984
cluster000020.a1.1	BOVGEN	bcluster000020.a1.1	1	575	571	575	115.9	115	116.2	132566	131537	132921	0.985
BMS4028	BOVGEN	m2034	1	576	576	576	116.2	115.9	116.4	132921	132566	133138	0.994
2034	MARC	m2034	1	576	576	576	116.2	115.9	116.4	132921	132566	133138	0.994
BMS4028	SIAGLT	m2034	1	576	576	576	116.2	115.9	116.4	132921	132566	133138	0.994
3715	MARC	m3715	1	577	577	577	116.4	116.2	116.4	133138	132921	133138	0.998
DIK2670	SIAGLT	m3715	1	577	577	577	116.4	116.2	116.4	133138	132921	133138	0.998
4774	MARC	m4774	1	578	578	579	116.4	115.9	116.4	133138	132589	133184	0.994
DIK5127	SIAGLT	m4774	1	578	578	579	116.4	115.9	116.4	133138	132589	133184	0.994
BZ936863	ILTX-05	iBZ936863	1	579	574	580	115.9	115.2	116.4	132589	131731	133184	0.984
BMS4050	BOVGEN	m2066	1	580	579	582	116.4	115.9	116.8	133184	132589	133607	0.989
2066	MARC	m2066	1	580	579	582	116.4	115.9	116.8	133184	132589	133607	0.989
BZ912504	ILTX-05	iBZ912504	1	581	580	594	116.3	115.9	117.4	133012	132589	134339	0.981
18615	MARC	m18615	1	582	578	599	116.7	115.9	118.6	133447	132589	135689	0.967
SCAFFOLD281506_2428	BOVGEN	bSCAFFOLD281506_2428	1	583	581	584	116.8	116.3	116.8	133607	133012	133653	0.993
SCAFFOLD281506_2428	MIZZOU	bSCAFFOLD281506_2428	1	583	581	584	116.8	116.3	116.8	133607	133012	133653	0.993
15419	MARC	m15419	1	584	579	585	116.4	115.9	117	133138	132589	133825	0.987
DVEPC30	SIAGLT	m15419	1	584	579	585	116.4	115.9	117	133138	132589	133825	0.987
SCAFFOLD281506_2307	BOVGEN	bSCAFFOLD281506_2307	1	585	584	585	116.8	116.4	117	133653	133138	133825	0.993
SCAFFOLD281506_2307	MIZZOU	bSCAFFOLD281506_2307	1	585	584	585	116.8	116.4	117	133653	133138	133825	0.993
BMS4032	BOVGEN	m2024	1	586	586	586	117	116.8	117	133825	133653	133882	0.998
2024	MARC	m2024	1	586	586	586	117	116.8	117	133825	133653	133882	0.998
BMS4032	SIAGLT	m2024	1	586	586	586	117	116.8	117	133825	133653	133882	0.998
E1CA-033D01	SIAGLT	sE1CA-033D01	1	587	587	587	117	117	117.1	133882	133825	133939	0.999
2060	MARC	m2060	1	588	588	588	117.1	117	117.1	133939	133882	133962	0.999
BMS4033	SIAGLT	m2060	1	588	588	588	117.1	117	117.1	133939	133882	133962	0.999
E1KI-041C04	SIAGLT	sE1KI-041C04	1	589	589	596	117.1	116.3	118.6	133962	133012	135689	0.971
TGLA130	BOVGEN	m575	1	590	589	590	117.1	117.1	117.2	133973	133939	134019	0.999
575	MARC	m575	1	590	589	590	117.1	117.1	117.2	133973	133939	134019	0.999
TGLA130	SIAGLT	m575	1	590	589	590	117.1	117.1	117.2	133973	133939	134019	0.999
cluster002939.a1.1	BOVGEN	bcluster002939.a1.1	1	591	591	592	117.2	116.3	117.2	134019	133012	134111	0.988
BZ840528	ILTX-05	iBZ840528	1	592	580	594	116.3	115.9	117.4	133012	132589	134339	0.981
BES7_Contig244_1067	BOVGEN	bBES7_Contig244_1067	1	593	592	593	117.2	116.3	117.3	134111	133012	134156	0.988
BES7_Contig244_737	BOVGEN	bBES7_Contig244_737	1	593	592	593	117.2	116.3	117.3	134111	133012	134156	0.988
BES7_Contig244_858	BOVGEN	bBES7_Contig244_858	1	593	592	593	117.2	116.3	117.3	134111	133012	134156	0.988
BES7_Contig244_1067	MIZZOU	bBES7_Contig244_1067	1	593	592	593	117.2	116.3	117.3	134111	133012	134156	0.988
BES7_Contig244_858	MIZZOU	bBES7_Contig244_858	1	593	592	593	117.2	116.3	117.3	134111	133012	134156	0.988
RSJW562	BOVGEN	bRSJW562	1	594	594	596	117.3	117.2	118.6	134156	134111	135689	0.983
AW461410	ILTX-05	iAW461410	1	595	593	595	117.4	116.3	118.6	134339	133012	135689	0.971
BZ904948	ILTX-05	iBZ904948	1	596	596	610	118.6	117.4	119	135689	134339	136113	0.981
BMS4040	BOVGEN	m2052	1	597	595	597	117.5	117.3	118.6	134477	134156	135689	0.983
2052	MARC	m2052	1	597	595	597	117.5	117.3	118.6	134477	134156	135689	0.983
BMS4040	SIAGLT	m2052	1	597	595	597	117.5	117.3	118.6	134477	134156	135689	0.983
BMS4038	BOVGEN	m2015	1	598	598	598	117.7	117.5	117.9	134671	134477	134843	0.996
2015	MARC	m2015	1	598	598	598	117.7	117.5	117.9	134671	134477	134843	0.996
BMS4038	SIAGLT	m2015	1	598	598	598	117.7	117.5	117.9	134671	134477	134843	0.996
20237	MARC	m20237	1	599	599	599	117.9	117.7	117.9	134843	134671	134843	0.998
RM153	BOVGEN	m1881	1	600	600	600	117.8	117.8	118.1	134774	134774	135060	0.997
1881	MARC	m1881	1	600	600	600	117.8	117.8	118.1	134774	134774	135060	0.997
RM153	SIAGLT	m1881	1	600	600	600	117.8	117.8	118.1	134774	134774	135060	0.997
15395	MARC	m15395	1	601	601	601	118.1	117.8	118.1	135060	134774	135083	0.997
DVEPC6	SIAGLT	m15395	1	601	601	601	118.1	117.8	118.1	135060	134774	135083	0.997
2031	MARC	m2031	1	602	602	602	118.1	118.1	118.1	135083	135060	135129	0.999
BMS4019	SIAGLT	m2031	1	602	602	602	118.1	118.1	118.1	135083	135060	135129	0.999
BMS1789	BOVGEN	m815	1	603	603	603	118.1	118.1	118.1	135129	135083	135140	0.999
815	MARC	m815	1	603	603	603	118.1	118.1	118.1	135129	135083	135140	0.999
BMS1789	SIAGLT	m815	1	603	603	603	118.1	118.1	118.1	135129	135083	135140	0.999
4041	MARC	m4041	1	604	604	605	118.1	118.1	118.2	135140	135129	135163	1
3742	MARC	m3742	1	605	604	605	118.1	118.1	118.2	135140	135129	135163	1
3838	MARC	m3838	1	606	606	606	118.2	118.1	118.2	135163	135140	135175	1
BMS4011	BOVGEN	m2038	1	607	607	608	118.2	118.2	118.6	135175	135163	135689	0.994
2038	MARC	m2038	1	607	607	608	118.2	118.2	118.6	135175	135163	135689	0.994
BMS4011	SIAGLT	m2038	1	607	607	608	118.2	118.2	118.6	135175	135163	135689	0.994
BZ921602	ILTX-05	iBZ921602	1	608	596	610	118.6	117.4	119	135689	134339	136113	0.981
PLOD2_a	BOVGEN	m3339	1	609	608	611	118.2	118.2	119	135266	135175	136113	0.99
3339	MARC	m3339	1	609	608	611	118.2	118.2	119	135266	135175	136113	0.99
DIK2378	SIAGLT	m3339	1	609	608	611	118.2	118.2	119	135266	135175	136113	0.99
15421	MARC	m15421	1	610	608	611	118.2	118.2	119	135209	135175	136113	0.99
DVEPC32	SIAGLT	m15421	1	610	608	611	118.2	118.2	119	135209	135175	136113	0.99
BZ928175	ILTX-05	iBZ928175	1	611	609	613	119	118.2	120.2	136113	135209	137463	0.976
3414	MARC	m3414	1	612	611	615	118.2	118.2	120.2	135232	135209	137463	0.976
DIK2474	SIAGLT	m3414	1	612	611	615	118.2	118.2	120.2	135232	135209	137463	0.976
R182	BOVGEN	bR182	1	613	610	620	118.4	118.2	120.5	135449	135209	137886	0.971
BZ947134	ILTX-05	iBZ947134	1	614	612	616	120.2	118.2	120.5	137463	135232	137886	0.971
CC768595	ILTX-05	iCC768595	1	614	612	616	120.2	118.2	120.5	137463	135232	137886	0.971
3307	MARC	m3307	1	615	611	617	118.2	118.2	120.5	135278	135209	137886	0.971
3839	MARC	m3839	1	616	613	617	118.3	118.2	120.5	135392	135232	137886	0.971
DIK2885	SIAGLT	m3839	1	616	613	617	118.3	118.2	120.5	135392	135232	137886	0.971
AW289396	ILTX-05	iAW289396	1	617	615	633	120.5	118.2	120.9	137886	135278	138309	0.967
BMS1939	BOVGEN	m826	1	618	617	618	118.4	118.3	120.5	135449	135392	137886	0.973
826	MARC	m826	1	618	617	618	118.4	118.3	120.5	135449	135392	137886	0.973
BMS1939	SIAGLT	m826	1	618	617	618	118.4	118.3	120.5	135449	135392	137886	0.973
20248	MARC	m20248	1	619	619	627	119.5	118.4	120.2	136753	135449	137474	0.978
15413	MARC	m15413	1	620	619	623	119.8	118.4	120.2	137028	135449	137474	0.978
DVEPC24	SIAGLT	m15413	1	620	619	623	119.8	118.4	120.2	137028	135449	137474	0.978
SCAFFOLD211611_4527	BOVGEN	bSCAFFOLD211611_4527	1	621	619	624	118.5	118.4	120.2	135541	135449	137474	0.978
4842	MARC	m4842	1	622	559	667	119.5	114.3	124.2	136753	130793	142142	0.88
20238	MARC	m20238	1	623	617	627	119.5	118.3	120.5	136753	135392	137886	0.973
2442	MARC	m2442	1	624	621	627	120.2	118.5	120.2	137474	135541	137474	0.979
URB055	SIAGLT	m2442	1	624	621	627	120.2	118.5	120.2	137474	135541	137474	0.979
SCAFFOLD251209_4033	BOVGEN	bSCAFFOLD251209_4033	1	625	622	625	118.8	118.5	120.2	135918	135541	137474	0.979
SCAFFOLD251209_4033	MIZZOU	bSCAFFOLD251209_4033	1	625	622	625	118.8	118.5	120.2	135918	135541	137474	0.979
SCAFFOLD130138_17608	BOVGEN	bSCAFFOLD130138_17608	1	626	626	626	119.2	118.8	119.6	136387	135918	136833	0.99
BES2_Contig431_952	BOVGEN	bBES2_Contig431_952	1	627	627	628	119.6	119.2	120.2	136833	136387	137474	0.988
4592	MARC	m4592	1	628	625	631	120.2	118.8	120.5	137474	135918	137886	0.979
DIK4791	SIAGLT	m4592	1	628	625	631	120.2	118.8	120.5	137474	135918	137886	0.979
SCAFFOLD71663_1538	BOVGEN	bSCAFFOLD71663_1538	1	629	628	629	119.9	119.6	120.2	137188	136833	137474	0.993
SCAFFOLD71663_1538	MIZZOU	bSCAFFOLD71663_1538	1	629	628	629	119.9	119.6	120.2	137188	136833	137474	0.993
SCAFFOLD181011_3284	BOVGEN	bSCAFFOLD181011_3284	1	630	630	630	120	119.9	120.2	137337	137188	137508	0.997
SCAFFOLD181011_3284	MIZZOU	bSCAFFOLD181011_3284	1	630	630	630	120	119.9	120.2	137337	137188	137508	0.997
SCAFFOLD317442_12259	BOVGEN	bSCAFFOLD317442_12259	1	631	631	632	120.2	120	120.6	137508	137337	138012	0.993
2053	MARC	m2053	1	632	629	633	120.5	119.9	120.9	137886	137188	138309	0.988
BMS4041	SIAGLT	m2053	1	632	629	633	120.5	119.9	120.9	137886	137188	138309	0.988
SCAFFOLD192231_691	BOVGEN	bSCAFFOLD192231_691	1	633	632	636	120.6	120.2	121.2	138012	137508	138687	0.987
AF012901	ILTX-05	sTRPC1	1	634	633	634	120.9	120.5	120.9	138309	137886	138343	0.995
AW289248	ILTX-05	m18023	1	634	633	634	120.9	120.5	120.9	138309	137886	138343	0.995
18023	MARC	m18023	1	634	633	634	120.9	120.5	120.9	138309	137886	138343	0.995
TRPC1	SIAGLT	sTRPC1	1	634	633	634	120.9	120.5	120.9	138309	137886	138343	0.995
E1BR-012B02	SIAGLT	sE1BR-012B02	1	635	635	639	120.9	120.9	121.7	138343	138309	139179	0.991
CC523653	ILTX-05	iCC523653	1	636	618	638	120.9	118.4	121.5	138309	135449	138961	0.962
SCAFFOLD192231_977	BOVGEN	bSCAFFOLD192231_977	1	637	634	637	121.2	120.6	121.5	138687	138012	138961	0.99
SCAFFOLD192231_977	MIZZOU	bSCAFFOLD192231_977	1	637	634	637	121.2	120.6	121.5	138687	138012	138961	0.99
SCAFFOLD71663_1975	BOVGEN	bSCAFFOLD71663_1975	1	638	638	639	121.5	121.2	121.7	138961	138687	139179	0.995
SCAFFOLD71663_1975	MIZZOU	bSCAFFOLD71663_1975	1	638	638	639	121.5	121.2	121.7	138961	138687	139179	0.995
BZ921837	ILTX-05	iBZ921837	1	639	637	641	121.3	120.9	121.7	138755	138309	139247	0.99
BMS4039	BOVGEN	m2061	1	640	639	642	121.7	121.3	121.8	139179	138755	139339	0.994
2061	MARC	m2061	1	640	639	642	121.7	121.3	121.8	139179	138755	139339	0.994
BMS4039	SIAGLT	m2061	1	640	639	642	121.7	121.3	121.8	139179	138755	139339	0.994
CHOO98	BOVGEN	bCHOO98	1	641	639	642	121.7	121.3	121.8	139247	138755	139339	0.994
BZ923022	ILTX-05	iBZ923022	1	642	640	651	121.7	121.3	123.4	139201	138755	141135	0.974
LSCV99	BOVGEN	bLSCV99	1	643	642	643	121.8	121.7	121.8	139339	139201	139373	0.998
BES9_Contig312_690	BOVGEN	bBES9_Contig312_690	1	644	644	645	121.8	121.8	122.3	139373	139339	139899	0.994
2919	MARC	m2919	1	645	641	650	122.3	121.7	123.4	139899	139179	141135	0.979
MNB-59	SIAGLT	m2919	1	645	641	650	122.3	121.7	123.4	139899	139179	141135	0.979
SCAFFOLD255974_14883	BOVGEN	bSCAFFOLD255974_14883	1	646	645	646	121.9	121.8	122.3	139419	139373	139899	0.994
SCAFFOLD255974_14883	MIZZOU	bSCAFFOLD255974_14883	1	646	645	646	121.9	121.8	122.3	139419	139373	139899	0.994
RSJW650	BOVGEN	m18933	1	647	647	647	121.9	121.9	122.1	139487	139419	139693	0.997
18933	MARC	m18933	1	647	647	647	121.9	121.9	122.1	139487	139419	139693	0.997
SCAFFOLD30096_23491	BOVGEN	bSCAFFOLD30096_23491	1	648	648	648	122.1	121.9	122.2	139693	139487	139819	0.996
SCAFFOLD130192_517	BOVGEN	bSCAFFOLD130192_517	1	649	649	649	122.2	122.1	122.7	139819	139693	140380	0.993
SCAFFOLD130192_517	MIZZOU	bSCAFFOLD130192_517	1	649	649	649	122.2	122.1	122.7	139819	139693	140380	0.993
SCAFFOLD130138_17357	BOVGEN	bSCAFFOLD130138_17357	1	650	650	652	122.7	122.2	123.4	140380	139819	141135	0.986
3860	MARC	m3860	1	651	646	664	123.4	121.9	123.8	141135	139419	141661	0.976
CC497549	ILTX-05	iCC497549	1	652	643	652	122.5	121.7	123.4	140094	139201	141135	0.979
SCAFFOLD130138_17274	BOVGEN	bSCAFFOLD130138_17274	1	653	653	654	122.8	122.5	123	140529	140094	140712	0.993
BZ897698	ILTX-05	bSCAFFOLD130138_17274	1	653	653	654	122.8	122.5	123	140529	140094	140712	0.993
AW425735	ILTX-05	iAW425735	1	654	653	659	122.8	122.5	123.6	140529	140094	141375	0.986
SCAFFOLD1494_2404	BOVGEN	bSCAFFOLD1494_2404	1	655	654	656	123	122.8	123.4	140712	140529	141215	0.993
SCAFFOLD1494_2404	MIZZOU	bSCAFFOLD1494_2404	1	655	654	656	123	122.8	123.4	140712	140529	141215	0.993
3243	MARC	m3243	1	656	646	658	123.4	121.9	123.5	141215	139419	141238	0.98
DIK2189	SIAGLT	m3243	1	656	646	658	123.4	121.9	123.5	141215	139419	141238	0.98
BES2_Contig431_1345	BOVGEN	bBES2_Contig431_1345	1	657	656	659	123.3	123	123.6	141009	140712	141375	0.993
BES2_Contig431_1345	MIZZOU	bBES2_Contig431_1345	1	657	656	659	123.3	123	123.6	141009	140712	141375	0.993
BES2_Contig431_1271	BOVGEN	bBES2_Contig431_1271	1	658	656	659	123.4	123	123.6	141135	140712	141375	0.993
184	MARC	m184	1	659	657	664	123.5	123.3	123.8	141238	141009	141661	0.993
BL28	SIAGLT	m184	1	659	657	664	123.5	123.3	123.8	141238	141009	141661	0.993
CSSM019	BOVGEN	m1127	1	660	659	661	123.6	123.4	123.6	141375	141135	141409	0.997
CSSM19	ILTX-05	m1127	1	660	659	661	123.6	123.4	123.6	141375	141135	141409	0.997
1127	MARC	m1127	1	660	659	661	123.6	123.4	123.6	141375	141135	141409	0.997
CSSM019	SIAGLT	m1127	1	660	659	661	123.6	123.4	123.6	141375	141135	141409	0.997
BMS1757	BOVGEN	m1111	1	661	659	661	123.6	123.4	123.6	141364	141135	141409	0.997
1111	MARC	m1111	1	661	659	661	123.6	123.4	123.6	141364	141135	141409	0.997
BMS1757	SIAGLT	m1111	1	661	659	661	123.6	123.4	123.6	141364	141135	141409	0.997
BES2_Contig114_747	BOVGEN	bBES2_Contig114_747	1	662	662	662	123.6	123.6	123.7	141409	141364	141512	0.998
PCCB_a	BOVGEN	bPCCB_a	1	663	663	663	123.7	123.6	123.8	141512	141409	141661	0.997
RSJW416	BOVGEN	bRSJW416	1	664	664	668	123.8	123.6	124.3	141661	141386	142153	0.992
3107	MARC	m3107	1	665	662	665	123.6	123.6	123.8	141386	141364	141661	0.997
NRKM-004	SIAGLT	m3107	1	665	662	665	123.6	123.6	123.8	141386	141364	141661	0.997
PCCB	SIAGLT	sPCCB	1	665	662	665	123.6	123.6	123.8	141386	141364	141661	0.997
14	MARC	m14	1	666	666	667	123.7	123.6	124.2	141501	141386	142142	0.992
BM1824	SIAGLT	m14	1	666	666	667	123.7	123.6	124.2	141501	141386	142142	0.992
BZ943944	ILTX-05	iBZ943944	1	667	661	685	124	123.6	127.6	141798	141364	145997	0.95
413	MARC	m413	1	668	667	686	124.2	123.7	127.6	142142	141501	145997	0.952
SCAFFOLD40562_2432	BOVGEN	bSCAFFOLD40562_2432	1	669	665	669	124.3	123.6	124.6	142153	141386	142530	0.988
SCAFFOLD40562_2432	MIZZOU	bSCAFFOLD40562_2432	1	669	665	669	124.3	123.6	124.6	142153	141386	142530	0.988
SCAFFOLD241332_15465	BOVGEN	bSCAFFOLD241332_15465	1	670	670	670	124.6	124.3	125	142530	142153	142988	0.991
SCAFFOLD241332_15465	MIZZOU	bSCAFFOLD241332_15465	1	670	670	670	124.6	124.3	125	142530	142153	142988	0.991
SCAFFOLD155280_5511	BOVGEN	bSCAFFOLD155280_5511	1	671	671	671	125	124.6	125.2	142988	142530	143286	0.992
SCAFFOLD342104_590	BOVGEN	bSCAFFOLD342104_590	1	672	672	673	125.2	123.8	125.4	143286	141615	143446	0.98
SCAFFOLD342104_590	MIZZOU	bSCAFFOLD342104_590	1	672	672	673	125.2	123.8	125.4	143286	141615	143446	0.98
E1OV-001A09	SIAGLT	sE1OV-001A09	1	673	667	679	123.8	123.7	127.3	141615	141501	145654	0.955
cluster008213.a1.1	BOVGEN	bcluster008213.a1.1	1	674	673	674	125.4	123.8	125.5	143446	141615	143560	0.979
SCAFFOLD342104_386	BOVGEN	bSCAFFOLD342104_386	1	675	675	675	125.5	125.4	125.8	143560	143446	143880	0.995
SCAFFOLD141183_2832	BOVGEN	bSCAFFOLD141183_2832	1	676	676	676	125.8	125.5	126.4	143880	143560	144613	0.989
SCAFFOLD141183_2832	MIZZOU	bSCAFFOLD141183_2832	1	676	676	676	125.8	125.5	126.4	143880	143560	144613	0.989
mj53d12	BOVGEN	bmj53d12	1	677	677	677	126.4	125.8	126.9	144613	143880	145185	0.986
BES2_Contig421_810	BOVGEN	bBES2_Contig421_810	1	678	678	678	126.9	126.4	127.3	145185	144613	145654	0.989
BES2_Contig421_903	BOVGEN	bBES2_Contig421_903	1	679	679	683	127.3	123.9	127.4	145654	141707	145711	0.957
SCAFFOLD314349_417	BOVGEN	bSCAFFOLD314349_417	1	679	679	683	127.3	123.9	127.4	145654	141707	145711	0.957
E0KI-002F01	SIAGLT	sE0KI-002F01	1	680	674	680	123.9	123.8	127.3	141707	141615	145654	0.957
E1KI-005F09	SIAGLT	sE1KI-005F09	1	681	681	681	123.9	123.9	123.9	141753	141707	141764	0.999
E1BR-001D01	SIAGLT	sE1BR-001D01	1	682	682	682	123.9	123.9	124	141764	141753	141798	1
U02564	ILTX-05	sE0LI-002B02	1	683	683	685	124	123.9	127.6	141798	141764	145997	0.955
E0LI-002B02	SIAGLT	sE0LI-002B02	1	683	683	685	124	123.9	127.6	141798	141764	145997	0.955
SCAFFOLD46440_2872	BOVGEN	bSCAFFOLD46440_2872	1	684	680	684	127.4	123.9	127.6	145711	141707	145997	0.954
SCAFFOLD46440_2872	MIZZOU	bSCAFFOLD46440_2872	1	684	680	684	127.4	123.9	127.6	145711	141707	145997	0.954
SCAFFOLD95761_553	BOVGEN	bSCAFFOLD95761_553	1	685	685	699	127.6	124.3	127.7	145997	142233	146065	0.959
BZ938116	ILTX-05	iBZ938116	1	686	684	687	124.3	124	127.6	142233	141798	145997	0.955
141	MARC	m141	1	687	684	688	124.5	124	127.6	142473	141798	145997	0.955
BM3205	SIAGLT	m141	1	687	684	688	124.5	124	127.6	142473	141798	145997	0.955
BZ944579	ILTX-05	iBZ944579	1	688	687	695	124.7	124.3	126.2	142656	142233	144361	0.977
1889	MARC	m1889	1	689	688	689	124.8	124.5	125	142725	142473	142977	0.995
UWCA46	SIAGLT	m1889	1	689	688	689	124.8	124.5	125	142725	142473	142977	0.995
E1BR-012F03	SIAGLT	sE1BR-012F03	1	690	690	690	125	124.8	125.1	142977	142725	143114	0.996
4731	MARC	m4731	1	691	691	691	125.1	125	125.6	143114	142977	143663	0.993
DIK5060	SIAGLT	m4731	1	691	691	691	125.1	125	125.6	143114	142977	143663	0.993
E1LU-037D06	SIAGLT	sE1LU-037D06	1	692	692	692	125.6	125.1	125.7	143663	143114	143800	0.993
E1OV-006D01	SIAGLT	sE1OV-006D01	1	693	693	694	125.7	125.3	125.8	143800	143343	143926	0.994
2050	MARC	m2050	1	694	690	696	125.3	124.8	126.5	143343	142725	144704	0.979
BMS4049	SIAGLT	sBMS4049	1	695	694	696	125.8	125.3	126.5	143926	143343	144704	0.985
U83002	ILTX-05	iU83002	1	696	689	699	126.2	124.7	127.7	144361	142656	146065	0.963
3336	MARC	m3336	1	697	696	697	126.5	125.8	126.9	144704	143926	145185	0.986
DIK2373	SIAGLT	m3336	1	697	696	697	126.5	125.8	126.9	144704	143926	145185	0.986
1987	MARC	m1987	1	698	698	698	126.9	126.5	127.2	145185	144704	145505	0.991
BMS4007	SIAGLT	m1987	1	698	698	698	126.9	126.5	127.2	145185	144704	145505	0.991
E1BR-021A09	SIAGLT	sE1BR-021A09	1	699	699	700	127.2	126.9	127.7	145505	145185	146065	0.99
SCAFFOLD256310_674	BOVGEN	bSCAFFOLD256310_674	1	700	697	701	127.7	126.2	127.8	146065	144361	146248	0.98
SCAFFOLD95149_21449	BOVGEN	bSCAFFOLD95149_21449	1	700	697	701	127.7	126.2	127.8	146065	144361	146248	0.98
BZ834955	ILTX-05	iBZ834955	1	700	697	701	127.7	126.2	127.8	146065	144361	146248	0.98
BZ937962	ILTX-05	bSCAFFOLD256310_674	1	700	697	701	127.7	126.2	127.8	146065	144361	146248	0.98
SCAFFOLD95149_21449	MIZZOU	bSCAFFOLD95149_21449	1	700	697	701	127.7	126.2	127.8	146065	144361	146248	0.98
2662	MARC	m2662	1	701	700	701	127.6	127.2	127.8	145951	145505	146248	0.992
DIK125	SIAGLT	m2662	1	701	700	701	127.6	127.2	127.8	145951	145505	146248	0.992
SCAFFOLD51241_2618	BOVGEN	m2663	1	702	702	702	127.8	127.6	127.8	146248	145951	146248	0.997
2663	MARC	m2663	1	702	702	702	127.8	127.6	127.8	146248	145951	146248	0.997
SCAFFOLD51241_2618	MIZZOU	m2663	1	702	702	702	127.8	127.6	127.8	146248	145951	146248	0.997
DIK126	SIAGLT	m2663	1	702	702	702	127.8	127.6	127.8	146248	145951	146248	0.997
BES10_Contig382_1342	BOVGEN	bBES10_Contig382_1342	1	703	703	703	127.8	127.8	127.8	146203	146146	146248	0.999
SCAFFOLD134704_1116	BOVGEN	bSCAFFOLD134704_1116	1	704	704	706	127.8	127.7	127.8	146146	146077	146203	0.999
SCAFFOLD134704_1116	MIZZOU	bSCAFFOLD134704_1116	1	704	704	706	127.8	127.7	127.8	146146	146077	146203	0.999
E1KI-002H04	SIAGLT	sE1KI-002H04	1	705	703	707	127.8	127.7	127.8	146180	146065	146248	0.998
SCAFFOLD240276_5836	BOVGEN	bSCAFFOLD240276_5836	1	706	704	706	127.7	127.7	127.8	146111	146077	146203	0.999
R311	BOVGEN	bR311	1	707	707	707	127.7	127.7	127.7	146077	146065	146111	1
MAF46	BOVGEN	m60	1	708	708	708	127.7	127.7	127.7	146065	146065	146088	1
MAF46	ILTX-05	m60	1	708	708	708	127.7	127.7	127.7	146065	146065	146088	1
60	MARC	m60	1	708	708	708	127.7	127.7	127.7	146065	146065	146088	1
BM148	SIAGLT	m60	1	708	708	708	127.7	127.7	127.7	146065	146065	146088	1
MAF46	SIAGLT	sMAF46	1	709	709	709	127.7	127.7	127.8	146088	146065	146237	0.998
BMS918	BOVGEN	m1253	1	710	710	710	127.8	127.7	128.1	146237	146088	146592	0.995
1253	MARC	m1253	1	710	710	710	127.8	127.7	128.1	146237	146088	146592	0.995
BMS918	SIAGLT	m1253	1	710	710	710	127.8	127.7	128.1	146237	146088	146592	0.995
SCAFFOLD95149_21621	BOVGEN	bSCAFFOLD95149_21621	1	711	711	711	128.1	127.8	129.7	146592	146237	148353	0.977
SCAFFOLD95149_21621	MIZZOU	bSCAFFOLD95149_21621	1	711	711	711	128.1	127.8	129.7	146592	146237	148353	0.977
SCAFFOLD100330_4459	BOVGEN	bSCAFFOLD100330_4459	1	712	712	713	129.7	128.1	132.4	148353	146592	151419	0.948
SCAFFOLD100330_4459	MIZZOU	bSCAFFOLD100330_4459	1	712	712	713	129.7	128.1	132.4	148353	146592	151419	0.948
SCAFFOLD365211_512	BOVGEN	bSCAFFOLD365211_512	1	713	712	713	131.1	128.1	132.4	149966	146592	151419	0.948
SCAFFOLD140011_29325	BOVGEN	bSCAFFOLD140011_29325	1	714	714	714	132.4	131.1	132.7	151419	149966	151831	0.98
cluster003049.a1.1	BOVGEN	bcluster003049.a1.1	1	714	714	714	132.4	131.1	132.7	151419	149966	151831	0.98
SCAFFOLD140011_29325	MIZZOU	bSCAFFOLD140011_29325	1	714	714	714	132.4	131.1	132.7	151419	149966	151831	0.98
cluster004377.s1.2	BOVGEN	bcluster004377.s1.2	1	715	715	717	132.7	128.4	132.9	151831	146912	152026	0.945
U88329	ILTX-05	sE1LU-041F12	1	716	711	716	128.4	127.8	132.7	146912	146237	151831	0.94
E1LU-041F12	SIAGLT	sE1LU-041F12	1	716	711	716	128.4	127.8	132.7	146912	146237	151831	0.94
CC472975	ILTX-05	iCC472975	1	717	717	725	128.8	128.4	138.4	147335	146912	158363	0.879
SCAFFOLD125137_2487	BOVGEN	bSCAFFOLD125137_2487	1	718	716	718	132.9	128.4	134.1	152026	146912	153376	0.931
SCAFFOLD256239_3392	BOVGEN	bSCAFFOLD256239_3392	1	718	716	718	132.9	128.4	134.1	152026	146912	153376	0.931
SCAFFOLD256239_3668	BOVGEN	bSCAFFOLD256239_3668	1	718	716	718	132.9	128.4	134.1	152026	146912	153376	0.931
CC577677	BOVGEN	bCC577677	1	719	719	719	134.1	132.9	137.2	153376	152026	156991	0.947
cluster007371.a1.1	BOVGEN	bcluster007371.a1.1	1	720	720	720	137.2	134.1	137.8	156991	153376	157620	0.954
cluster004380.a1.1	BOVGEN	m17909	1	721	721	721	137.8	137.2	137.9	157620	156991	157814	0.991
17909	MARC	m17909	1	721	721	721	137.8	137.2	137.9	157620	156991	157814	0.991
mj52j08	BOVGEN	bmj52j08	1	722	722	722	137.9	137.8	138.3	157814	157620	158192	0.994
mj52m08	BOVGEN	bmj52m08	1	723	723	724	138.3	130.3	138.4	158192	149086	158363	0.902
E1KI-042H05	SIAGLT	sE1KI-042H05	1	724	717	731	130.3	128.4	145.4	149086	146912	166337	0.8
PKNOX1	SIAGLT	sPKNOX1	1	724	717	731	130.3	128.4	145.4	149086	146912	166337	0.8
RSJW832	BOVGEN	bRSJW832	1	725	724	737	138.4	129.8	145.4	158363	148445	166337	0.815
BZ949458	ILTX-05	iBZ949458	1	726	718	726	136.5	128.8	138.8	156144	147335	158844	0.879
CC505882	ILTX-05	iCC505882	1	727	727	728	138.8	136.5	144.5	158844	156144	165262	0.903
BZ934029	ILTX-05	iBZ934029	1	728	727	728	138.8	136.5	144.5	158844	156144	165262	0.903
CC472894	ILTX-05	iCC472894	1	729	729	729	144.5	138.8	144.8	165262	158844	165685	0.927
BZ899575	ILTX-05	iBZ899575	1	730	730	730	144.8	144.5	145.4	165685	165262	166337	0.988
Y12672	ILTX-05	iY12672	1	731	731	744	145.4	129.8	145.9	166337	148445	166966	0.809
E1CA-022C09	SIAGLT	sE1CA-022C09	1	732	725	732	134.2	130.3	145.4	153536	149086	166337	0.821
PFKL	SIAGLT	sPFKL	1	733	733	733	134.7	134.2	135.2	154085	153536	154634	0.988
18809	MARC	m18809	1	734	734	735	135.2	129.8	135.6	154634	148445	155149	0.928
E1CA-026G10	SIAGLT	m18809	1	734	734	735	135.2	129.8	135.6	154634	148445	155149	0.928
48	MARC	m48	1	735	703	735	129.8	127.7	145.4	148445	146065	166337	0.792
4655	MARC	m4655	1	736	736	736	135.6	129.8	136.9	155149	148445	156670	0.913
DIK4946	SIAGLT	m4655	1	736	736	736	135.6	129.8	136.9	155149	148445	156670	0.913
E1BR-001C04	SIAGLT	sE1BR-001C04	1	736	736	736	135.6	129.8	136.9	155149	148445	156670	0.913
3954	MARC	m3954	1	737	737	741	136.9	135.6	139.9	156670	155149	160079	0.947
DIK4330	SIAGLT	m3954	1	737	737	741	136.9	135.6	139.9	156670	155149	160079	0.947
cluster001836.a1.1	BOVGEN	bcluster001836.a1.1	1	738	726	739	138.8	129.8	145.4	158729	148445	166337	0.815
E1KI-010F06	SIAGLT	sE1KI-010F06	1	739	737	741	137.8	135.6	139.9	157631	155149	160079	0.947
RSJW72	BOVGEN	bRSJW72	1	740	739	740	139.1	137.8	139.2	159084	157631	159279	0.982
INRA250	BOVGEN	bINRA250	1	741	741	741	139.2	139.1	139.9	159279	159084	160079	0.989
INRA252	BOVGEN	bINRA252	1	741	741	741	139.2	139.1	139.9	159279	159084	160079	0.989
S100B	BOVGEN	m4377	1	742	742	742	139.9	139.2	140.9	160079	159279	161189	0.979
4377	MARC	m4377	1	742	742	742	139.9	139.2	140.9	160079	159279	161189	0.979
E1BR-021E09	SIAGLT	m4377	1	742	742	742	139.9	139.2	140.9	160079	159279	161189	0.979
E1CA-032C12	SIAGLT	sE1CA-032C12	1	743	743	743	140.9	139.9	141.7	161189	160079	162150	0.978
E1KI-042D09	SIAGLT	sE1KI-042D09	1	744	744	748	141.7	140.9	146.3	162150	161189	167378	0.934
BZ885885	ILTX-05	iBZ885885	1	745	732	746	145.9	129.8	146.3	166966	148445	167378	0.805
CC764488	ILTX-05	iCC764488	1	746	732	746	145.9	129.8	146.3	166966	148445	167378	0.805
BZ953345	ILTX-05	iBZ953345	1	747	747	749	146.3	141.4	147	167378	161807	168190	0.932
BZ955172	ILTX-05	iBZ955172	1	747	747	749	146.3	141.4	147	167378	161807	168190	0.932
AF440368-538	BOVGEN	bAF440368-538	1	748	743	748	141.4	139.9	146.3	161807	160079	167378	0.922
AF440368-538	MIZZOU	bAF440368-538	1	748	743	748	141.4	139.9	146.3	161807	160079	167378	0.922
BMS599	BOVGEN	m721	1	749	749	751	142.1	141.4	147.4	162585	161807	168602	0.928
721	MARC	m721	1	749	749	751	142.1	141.4	147.4	162585	161807	168602	0.928
BMS599	SIAGLT	m721	1	749	749	751	142.1	141.4	147.4	162585	161807	168602	0.928
CC767848	ILTX-05	iCC767848	1	750	748	750	147	141.4	147.4	168190	161807	168602	0.928
AW461769	ILTX-05	iAW461769	1	751	751	755	147.4	142.4	148.1	168602	162859	169437	0.93
4681	MARC	m4681	1	752	750	752	142.4	142.1	147.4	162859	162585	168602	0.936
DIK5034	SIAGLT	m4681	1	752	750	752	142.4	142.1	147.4	162859	162585	168602	0.936
3708	MARC	m3708	1	753	753	760	142.4	142.4	148.1	162859	162859	169437	0.93
DIK2761	SIAGLT	m3708	1	753	753	760	142.4	142.4	148.1	162859	162859	169437	0.93
E1CA-040C12	SIAGLT	sE1CA-040C12	1	754	750	760	142.4	142.1	148.1	162859	162585	169437	0.927
4504	MARC	m4504	1	755	753	760	142.4	142.4	148.1	162859	162859	169437	0.93
DIK4778	SIAGLT	m4504	1	755	753	760	142.4	142.4	148.1	162859	162859	169437	0.93
BZ943680	ILTX-05	iBZ943680	1	756	752	780	148.1	142.4	151.5	169437	162859	173350	0.889
BES5_Contig610_5337	BOVGEN	bBES5_Contig610_5337	1	757	750	757	143.6	142.1	148.1	164221	162585	169437	0.927
BES5_Contig610_5337	MIZZOU	bBES5_Contig610_5337	1	757	750	757	143.6	142.1	148.1	164221	162585	169437	0.927
5B10E20	BOVGEN	b5B10E20	1	758	758	758	144.6	143.6	145.3	165433	164221	166177	0.979
SCAFFOLD197372_885	BOVGEN	bSCAFFOLD197372_885	1	759	759	759	145.3	144.6	145.7	166177	165433	166703	0.986
SCAFFOLD197372_885	MIZZOU	bSCAFFOLD197372_885	1	759	759	759	145.3	144.6	145.7	166177	165433	166703	0.986
SCAFFOLD289544_1115	BOVGEN	bSCAFFOLD289544_1115	1	760	760	761	145.7	144.7	146	166703	165491	167069	0.983
SCAFFOLD289544_1115	MIZZOU	bSCAFFOLD289544_1115	1	760	760	761	145.7	144.7	146	166703	165491	167069	0.983
2791	MARC	m2791	1	761	756	763	144.7	142.4	148.1	165491	162859	169437	0.93
E1KI-023A10	SIAGLT	sE1KI-023A10	1	761	756	763	144.7	142.4	148.1	165491	162859	169437	0.93
NLBCMK16	SIAGLT	m2791	1	761	756	763	144.7	142.4	148.1	165491	162859	169437	0.93
SCAFFOLD322842_13209	BOVGEN	bSCAFFOLD322842_13209	1	762	761	762	146	144.7	147.7	167069	165491	168945	0.963
AJ506786-077.T7-306	BOVGEN	bAJ506786-077.T7-306	1	763	763	767	147.7	145.6	149.2	168945	166589	170730	0.956
2054	MARC	m2054	1	764	762	765	145.6	144.7	148.1	166589	165491	169437	0.958
BMS4043	SIAGLT	m2054	1	764	762	765	145.6	144.7	148.1	166589	165491	169437	0.958
BZ946785	ILTX-05	iBZ946785	1	765	752	780	148.1	142.4	151.5	169437	162859	173350	0.889
2055	MARC	m2055	1	766	765	766	145.8	145.6	148.1	166852	166589	169437	0.969
BMS4044	SIAGLT	m2055	1	766	765	766	145.8	145.6	148.1	166852	166589	169437	0.969
2701	MARC	m2701	1	767	767	770	146.1	145.8	149.9	167104	166852	171462	0.951
DIK1038	SIAGLT	m2701	1	767	767	770	146.1	145.8	149.9	167104	166852	171462	0.951
SCAFFOLD146464_5603	BOVGEN	bSCAFFOLD146464_5603	1	768	764	768	149.2	145.6	149.6	170730	166589	171096	0.952
SCAFFOLD303294_5284	BOVGEN	bSCAFFOLD303294_5284	1	769	769	769	149.6	149.2	149.9	171096	170730	171462	0.992
SCAFFOLD303294_5315	BOVGEN	bSCAFFOLD303294_5315	1	769	769	769	149.6	149.2	149.9	171096	170730	171462	0.992
SCAFFOLD303294_5477	BOVGEN	bSCAFFOLD303294_5477	1	769	769	769	149.6	149.2	149.9	171096	170730	171462	0.992
SCAFFOLD303294_5284	MIZZOU	bSCAFFOLD303294_5284	1	769	769	769	149.6	149.2	149.9	171096	170730	171462	0.992
SCAFFOLD303294_5477	MIZZOU	bSCAFFOLD303294_5477	1	769	769	769	149.6	149.2	149.9	171096	170730	171462	0.992
SCAFFOLD265688_10197	BOVGEN	bSCAFFOLD265688_10197	1	770	770	775	149.9	146.3	150.4	171462	167355	172011	0.95
SCAFFOLD265688_10197	MIZZOU	bSCAFFOLD265688_10197	1	770	770	775	149.9	146.3	150.4	171462	167355	172011	0.95
15424	MARC	m15424	1	771	768	771	146.3	146.1	149.9	167355	167104	171462	0.953
DVEPC38	SIAGLT	m15424	1	771	768	771	146.3	146.1	149.9	167355	167104	171462	0.953
4571	MARC	m4571	1	772	772	772	146.8	146.3	146.8	167893	167355	167893	0.994
DIK4836	SIAGLT	m4571	1	772	772	772	146.8	146.3	146.8	167893	167355	167893	0.994
3192	MARC	m3192	1	773	773	773	146.8	146.8	148.2	167893	167893	169540	0.982
DIK2050	SIAGLT	m3192	1	773	773	773	146.8	146.8	148.2	167893	167893	169540	0.982
4692	MARC	m4692	1	774	774	774	148.2	146.8	149.1	169540	167893	170604	0.971
DIK4998	SIAGLT	m4692	1	774	774	774	148.2	146.8	149.1	169540	167893	170604	0.971
E1KI-044D10	SIAGLT	sE1KI-044D10	1	775	775	776	149.1	148.2	150.4	170604	169540	172011	0.973
E1LU-033F07	SIAGLT	sE1LU-033F07	1	775	775	776	149.1	148.2	150.4	170604	169540	172011	0.973
AJ506786-077.T7-196	BOVGEN	bAJ506786-077.T7-196	1	776	771	781	150.4	146.3	151.5	172011	167355	173350	0.936
3983	MARC	m3983	1	777	776	777	149.3	149.1	151.5	170856	170604	173350	0.97
DIK4102	SIAGLT	m3983	1	777	776	777	149.3	149.1	151.5	170856	170604	173350	0.97
3760	MARC	m3760	1	778	778	782	151.5	148.5	151.6	173350	169861	173418	0.962
E1CA-017H01	SIAGLT	sE1CA-017H01	1	779	776	781	150.1	148.5	151.5	171691	169861	173350	0.962
3172	MARC	m3172	1	780	778	782	151.5	148.5	151.6	173350	169861	173418	0.962
BZ911536	ILTX-05	iBZ911536	1	781	766	783	148.5	145.8	151.6	169861	166852	173418	0.93
BMS2263	BOVGEN	m859	1	782	780	782	151	148.5	151.6	172789	169861	173418	0.962
859	MARC	m859	1	782	780	782	151	148.5	151.6	172789	169861	173418	0.962
BMS2263	SIAGLT	m859	1	782	780	782	151	148.5	151.6	172789	169861	173418	0.962
DIK2028	SIAGLT	sDIK2028	1	782	780	782	151	148.5	151.6	172789	169861	173418	0.962
DIK2818	SIAGLT	sDIK2818	1	782	780	782	151	148.5	151.6	172789	169861	173418	0.962
2041	MARC	m2041	1	783	783	786	151.6	149.2	157.9	173418	170696	180603	0.895
BMS4014	SIAGLT	m2041	1	783	783	786	151.6	149.2	157.9	173418	170696	180603	0.895
BZ936646	ILTX-05	iBZ936646	1	784	782	784	149.2	148.5	151.6	170696	169861	173418	0.962
BZ834991	ILTX-05	iBZ834991	1	785	785	785	150.7	149.2	157.9	172423	170696	180603	0.895
BZ939747	ILTX-05	iBZ939747	1	786	786	790	157.9	150.7	159.7	180603	172423	182673	0.892
BMS922	BOVGEN	m1256	1	787	784	787	152.2	149.2	157.9	174105	170696	180603	0.895
1256	MARC	m1256	1	787	784	787	152.2	149.2	157.9	174105	170696	180603	0.895
BMS922	SIAGLT	m1256	1	787	784	787	152.2	149.2	157.9	174105	170696	180603	0.895
4185	MARC	m4185	1	788	788	789	155.3	152.2	155.3	177663	174105	177663	0.962
4641	MARC	m4641	1	789	788	789	153.9	152.2	155.3	176015	174105	177663	0.962
DIK4958	SIAGLT	m4641	1	789	788	789	153.9	152.2	155.3	176015	174105	177663	0.962
4627	MARC	m4627	1	790	790	791	155	153.9	159.7	177274	176015	182673	0.929
DIK4882	SIAGLT	m4627	1	790	790	791	155	153.9	159.7	177274	176015	182673	0.929
BZ838106	ILTX-05	iBZ838106	1	791	787	800	159.7	152.2	160.1	182673	174105	183154	0.904
4702	MARC	m4702	1	792	791	795	156.1	153.4	159.7	178555	175455	182673	0.923
DIK5044	SIAGLT	m4702	1	792	791	795	156.1	153.4	159.7	178555	175455	182673	0.923
AJ506786-077.T7-200	BOVGEN	bAJ506786-077.T7-200	1	793	788	793	153.4	152.2	159.7	175455	174105	182673	0.909
AJ506786-077.T7-35	BOVGEN	bAJ506786-077.T7-35	1	794	794	796	154.3	153.4	157.1	176542	175455	179665	0.955
3180	MARC	m3180	1	795	790	798	156.4	153.4	159.7	178978	175455	182673	0.923
4717	MARC	m4717	1	796	793	798	157.1	153.4	157.9	179665	175455	180694	0.944
DIK4974	SIAGLT	m4717	1	796	793	798	157.1	153.4	157.9	179665	175455	180694	0.944
PCAF	BOVGEN	bPCAF	1	797	795	797	157	154.3	157.9	179607	176542	180694	0.955
SCAFFOLD2197_3113	BOVGEN	bSCAFFOLD2197_3113	1	798	798	805	157.9	157	160.9	180694	179607	184069	0.952
SCAFFOLD2197_3113	MIZZOU	bSCAFFOLD2197_3113	1	798	798	805	157.9	157	160.9	180694	179607	184069	0.952
3960	MARC	m3960	1	799	797	799	157.4	157	157.9	180031	179607	180694	0.988
DIK4239	SIAGLT	m3960	1	799	797	799	157.4	157	157.9	180031	179607	180694	0.988
DIK2040	SIAGLT	sDIK2040	1	800	800	802	157.5	157.4	160.1	180225	180031	183154	0.966
BZ945051	ILTX-05	iBZ945051	1	801	792	805	160.1	153.4	160.9	183154	175455	184069	0.909
2452	MARC	m2452	1	802	800	805	158.5	157.4	160.9	181312	180031	184069	0.957
4424	MARC	m4424	1	803	801	803	158.5	157.5	160.1	181312	180225	183154	0.968
DIK4667	SIAGLT	m4424	1	803	801	803	158.5	157.5	160.1	181312	180225	183154	0.968
4319	MARC	m4319	1	804	804	804	159.9	158.5	160.9	182902	181312	184069	0.97
DIK4443	SIAGLT	m4319	1	804	804	804	159.9	158.5	160.9	182902	181312	184069	0.97
466	MARC	m466	1	805	805	805	160.9	159.9	160.9	184069	182902	184069	0.987
URB014	SIAGLT	m466	1	805	805	805	160.9	159.9	160.9	184069	182902	184069	0.987
R150	BOVGEN	bR150	2	1	1	2	0	0	1.3	0	0	1591	0.981
CC534164	ILTX-05	iCC534164	2	2	1	3	0.2	0	2.5	238	0	3144	0.962
TTN_a	BOVGEN	bTTN_a	2	3	2	4	1.3	0	2.5	1591	0	3144	0.962
BZ860228	ILTX-05	iBZ860228	2	4	3	6	2.5	0.2	5.6	3144	238	7065	0.919
RSJW378	BOVGEN	bRSJW378	2	5	4	5	2.3	1.3	4.3	2919	1591	5386	0.955
SCAFFOLD185013_5180	BOVGEN	bSCAFFOLD185013_5180	2	6	6	6	4.3	2.3	5.6	5386	2919	7065	0.95
008150.a1.1	BOVGEN	m16940	2	7	7	7	5.6	4.3	6.3	7065	5386	7904	0.97
BZ924577	ILTX-05	m16940	2	7	7	7	5.6	4.3	6.3	7065	5386	7904	0.97
16940	MARC	m16940	2	7	7	7	5.6	4.3	6.3	7065	5386	7904	0.97
BES9_Contig351_698	BOVGEN	bBES9_Contig351_698	2	8	8	8	6.3	5.6	6.5	7904	7065	8092	0.988
CC580299	ILTX-05	bBES9_Contig351_698	2	8	8	8	6.3	5.6	6.5	7904	7065	8092	0.988
BES9_Contig351_698	MIZZOU	bBES9_Contig351_698	2	8	8	8	6.3	5.6	6.5	7904	7065	8092	0.988
R192	BOVGEN	bR192	2	9	9	11	6.5	5.5	6.7	8092	6877	8368	0.982
AW289383	ILTX-05	iAW289383	2	10	9	14	6.6	5.5	8	8317	6877	10034	0.962
4553	MARC	m4553	2	11	1	14	5.5	0	8	6877	0	10034	0.882
DIK4864	SIAGLT	m4553	2	11	1	14	5.5	0	8	6877	0	10034	0.882
SCAFFOLD120200_997	BOVGEN	bSCAFFOLD120200_997	2	12	10	12	6.7	5.5	7	8368	6877	8731	0.978
SCAFFOLD120200_997	MIZZOU	bSCAFFOLD120200_997	2	12	10	12	6.7	5.5	7	8368	6877	8731	0.978
SCAFFOLD150185_12582	BOVGEN	bSCAFFOLD150185_12582	2	13	13	13	7	6.7	7.6	8731	8368	9495	0.986
SCAFFOLD141047_7331	BOVGEN	bSCAFFOLD141047_7331	2	14	14	14	7.6	7	8	9495	8731	10034	0.984
001033.a1.1	BOVGEN	m17026	2	15	15	15	8	7.6	8.9	10034	9495	11186	0.98
AW415510	ILTX-05	m17026	2	15	15	15	8	7.6	8.9	10034	9495	11186	0.98
17026	MARC	m17026	2	15	15	15	8	7.6	8.9	10034	9495	11186	0.98
E1LU-033E05	SIAGLT	m17026	2	15	15	15	8	7.6	8.9	10034	9495	11186	0.98
2798	MARC	m2798	2	16	16	16	8.9	8	10.3	11186	10034	12940	0.965
MNS-2	SIAGLT	m2798	2	16	16	16	8.9	8	10.3	11186	10034	12940	0.965
E1LU-030H12	SIAGLT	sE1LU-030H12	2	17	17	18	10.3	8.9	10.7	12940	11186	13428	0.973
BZ928273	ILTX-05	iBZ928273	2	18	16	19	9.1	8	10.7	11349	10034	13428	0.959
E1KI-009E05	SIAGLT	sE1KI-009E05	2	19	18	20	10.7	9.1	12.3	13428	11349	15407	0.952
BZ939646	ILTX-05	iBZ939646	2	20	19	32	9.8	7.6	12.3	12263	9507	15407	0.93
E1KI-033C05	SIAGLT	sE1KI-033C05	2	21	20	34	12.3	7.6	12.3	15407	9507	15407	0.93
004071.a1.1	BOVGEN	b004071.a1.1	2	22	16	22	8.5	8	12.3	10660	10034	15407	0.936
BES11_Contig456_1216	BOVGEN	bBES11_Contig456_1216	2	23	23	23	9	8.5	9.6	11249	10660	12063	0.983
BES11_Contig456_1216	MIZZOU	bBES11_Contig456_1216	2	23	23	23	9	8.5	9.6	11249	10660	12063	0.983
SCAFFOLD100952_2333	BOVGEN	bSCAFFOLD100952_2333	2	24	24	24	9.6	9	10.1	12063	11249	12614	0.984
SCAFFOLD100952_2333	MIZZOU	bSCAFFOLD100952_2333	2	24	24	24	9.6	9	10.1	12063	11249	12614	0.984
SCAFFOLD135503_8926	BOVGEN	bSCAFFOLD135503_8926	2	25	25	27	10.1	7.6	10.3	12614	9507	12902	0.959
SCAFFOLD135503_8926	MIZZOU	bSCAFFOLD135503_8926	2	25	25	27	10.1	7.6	10.3	12614	9507	12902	0.959
3953	MARC	m3953	2	26	1	26	7.6	0	12.3	9507	0	15407	0.822
3604	MARC	m3604	2	27	27	28	9	7.6	10.8	11299	9507	13503	0.952
BES3_Contig359_375	BOVGEN	bBES3_Contig359_375	2	28	26	28	10.3	7.6	10.8	12902	9507	13503	0.952
BES9_Contig469_1433	BOVGEN	bBES9_Contig469_1433	2	28	26	28	10.3	7.6	10.8	12902	9507	13503	0.952
SCAFFOLD265863_5396	BOVGEN	m2193	2	29	29	29	10.8	10.3	11.1	13503	12902	13854	0.989
2193	MARC	m2193	2	29	29	29	10.8	10.3	11.1	13503	12902	13854	0.989
SCAFFOLD265863_5396	MIZZOU	m2193	2	29	29	29	10.8	10.3	11.1	13503	12902	13854	0.989
PROC	SIAGLT	m2193	2	29	29	29	10.8	10.3	11.1	13503	12902	13854	0.989
SCAFFOLD265863_6057	BOVGEN	bSCAFFOLD265863_6057	2	30	30	30	11.1	10.8	11.2	13854	13503	13992	0.994
SCAFFOLD265863_6057	MIZZOU	bSCAFFOLD265863_6057	2	30	30	30	11.1	10.8	11.2	13854	13503	13992	0.994
SCAFFOLD230069_22382	BOVGEN	bSCAFFOLD230069_22382	2	31	31	31	11.2	11.1	11.3	13992	13854	14192	0.996
SCAFFOLD230069_22382	MIZZOU	bSCAFFOLD230069_22382	2	31	31	31	11.2	11.1	11.3	13992	13854	14192	0.996
SCAFFOLD165024_29413	BOVGEN	bSCAFFOLD165024_29413	2	32	32	33	11.3	10.2	11.5	14192	12727	14418	0.98
BZ929978	ILTX-05	iBZ929978	2	33	21	33	10.2	7.6	12.3	12727	9507	15407	0.93
INPP1	BOVGEN	sE1KI-025D12	2	34	34	34	11.5	10.2	12	14418	12727	15007	0.973
AW353074	ILTX-05	sE1KI-025D12	2	34	34	34	11.5	10.2	12	14418	12727	15007	0.973
E1KI-025D12	SIAGLT	sE1KI-025D12	2	34	34	34	11.5	10.2	12	14418	12727	15007	0.973
2145BY5	BOVGEN	m2145	2	35	35	37	12	11.5	12.5	15007	14418	15683	0.985
2145	MARC	m2145	2	35	35	37	12	11.5	12.5	15007	14418	15683	0.985
TGLA44	SIAGLT	m2145	2	35	35	37	12	11.5	12.5	15007	14418	15683	0.985
BULGE27	BOVGEN	bBULGE27	2	36	35	37	12.2	11.5	12.5	15219	14418	15683	0.985
1606	MARC	m1606	2	37	30	39	12.1	10.2	12.8	15132	12727	16034	0.96
SCAFFOLD90095_18414	BOVGEN	bSCAFFOLD90095_18414	2	38	37	38	12.5	12.1	12.7	15683	15132	15896	0.991
MYOSTATIN	BOVGEN	bMYOSTATIN	2	39	39	39	12.7	12.5	12.8	15896	15683	16034	0.996
2227BY42	BOVGEN	m2227	2	40	40	42	12.8	12.7	13	16034	15896	16322	0.995
2227	MARC	m2227	2	40	40	42	12.8	12.7	13	16034	15896	16322	0.995
17879	MARC	m17879	2	41	28	70	12.9	9	17.7	16121	11299	22222	0.872
17328	MARC	m17328	2	42	28	47	13	9	13.7	16234	11299	17199	0.93
BM81124	BOVGEN	m280	2	43	41	43	13	12.8	13.2	16322	16034	16597	0.993
280	MARC	m280	2	43	41	43	13	12.8	13.2	16322	16034	16597	0.993
BM81124	SIAGLT	m280	2	43	41	43	13	12.8	13.2	16322	16034	16597	0.993
GDF8	BOVGEN	bGDF8	2	44	44	44	13.2	13	13.5	16597	16322	16860	0.994
2235BY41	BOVGEN	m2235	2	45	45	47	13.5	13.1	13.7	16860	16409	17199	0.99
2235	MARC	m2235	2	45	45	47	13.5	13.1	13.7	16860	16409	17199	0.99
15383	MARC	m15383	2	46	44	46	13.1	13	13.5	16409	16322	16860	0.994
BULGE23	SIAGLT	m15383	2	46	44	46	13.1	13	13.5	16409	16322	16860	0.994
15374	MARC	m15374	2	47	47	47	13.3	13.1	13.7	16698	16409	17199	0.99
BTAFJ1	SIAGLT	m15374	2	47	47	47	13.3	13.1	13.7	16698	16409	17199	0.99
2224	MARC	m2224	2	48	48	52	13.7	13.3	13.9	17199	16698	17462	0.991
E1KI-008C01	SIAGLT	sE1KI-008C01	2	49	48	49	13.6	13.3	13.7	17061	16698	17199	0.994
4207	MARC	m4207	2	50	50	51	13.7	13.6	13.8	17111	17061	17274	0.997
DIK4469	SIAGLT	m4207	2	50	50	51	13.7	13.6	13.8	17111	17061	17274	0.997
2981	MARC	m2981	2	51	48	52	13.7	13.3	13.9	17199	16698	17462	0.991
BULGE28	BOVGEN	m15384	2	52	51	52	13.8	13.7	13.9	17274	17111	17462	0.996
15384	MARC	m15384	2	52	51	52	13.8	13.7	13.9	17274	17111	17462	0.996
BULGE28	SIAGLT	m15384	2	52	51	52	13.8	13.7	13.9	17274	17111	17462	0.996
BULGE20	BOVGEN	m15385	2	53	53	55	13.9	13.8	14.1	17462	17274	17612	0.996
15385	MARC	m15385	2	53	53	55	13.9	13.8	14.1	17462	17274	17612	0.996
BULGE20	SIAGLT	m15385	2	53	53	55	13.9	13.8	14.1	17462	17274	17612	0.996
2205	MARC	m2205	2	54	53	55	13.8	13.8	14.1	17336	17274	17612	0.996
E0RU-005B07	SIAGLT	m2205	2	54	53	55	13.8	13.8	14.1	17336	17274	17612	0.996
COL3A1	BOVGEN	bCOL3A1	2	55	53	58	13.9	12.8	14.2	17462	16071	17800	0.979
4791	MARC	m4791	2	56	55	57	14.1	12.8	14.2	17612	16071	17800	0.979
DIK5121	SIAGLT	m4791	2	56	55	57	14.1	12.8	14.2	17612	16071	17800	0.979
BZ921980	ILTX-05	iBZ921980	2	57	35	59	12.8	11.5	14.2	16071	14418	17800	0.96
183	MARC	m183	2	58	57	61	14.2	12.8	14.4	17800	16071	18063	0.976
BM3627	SIAGLT	m183	2	58	57	61	14.2	12.8	14.4	17800	16071	18063	0.976
000174.a1.2	BOVGEN	b000174.a1.2	2	59	56	60	14	12.8	14.4	17537	16071	18063	0.976
BZ932803	ILTX-05	iBZ932803	2	60	58	66	13.2	12.8	15.2	16535	16071	19027	0.965
BZ946646	ILTX-05	iBZ946646	2	60	58	66	13.2	12.8	15.2	16535	16071	19027	0.965
SCAFFOLD101947_5422	BOVGEN	bSCAFFOLD101947_5422	2	61	60	65	14.4	13.2	15.2	18063	16535	19027	0.97
SCAFFOLD101947_5422	MIZZOU	bSCAFFOLD101947_5422	2	61	60	65	14.4	13.2	15.2	18063	16535	19027	0.97
E1KI-020E08	SIAGLT	sE1KI-020E08	2	62	59	62	14.3	13.2	14.4	17900	16535	18063	0.982
2920	MARC	m2920	2	63	63	63	14.3	14.3	15.2	17938	17900	19027	0.986
MNS-87	SIAGLT	m2920	2	63	63	63	14.3	14.3	15.2	17938	17900	19027	0.986
16851	MARC	m16851	2	64	64	69	15.2	14.3	15.7	19027	17875	19654	0.979
2151	MARC	m2151	2	65	64	65	14.4	14.3	15.2	18063	17938	19027	0.987
INRA040B	SIAGLT	m2151	2	65	64	65	14.4	14.3	15.2	18063	17938	19027	0.987
ILSTS26	BOVGEN	m1810	2	66	66	67	14.5	14.3	15.1	18201	17875	18877	0.988
1810	MARC	m1810	2	66	66	67	14.5	14.3	15.1	18201	17875	18877	0.988
ILSTS026	SIAGLT	m1810	2	66	66	67	14.5	14.3	15.1	18201	17875	18877	0.988
BZ855272	ILTX-05	iBZ855272	2	67	61	68	14.3	13.2	15.2	17875	16535	19027	0.97
SCAFFOLD106077_1598	BOVGEN	bSCAFFOLD106077_1598	2	68	67	69	15.1	14.3	15.7	18877	17875	19654	0.979
BZ935738	ILTX-05	iBZ935738	2	69	68	69	15	14.3	15.7	18739	17875	19654	0.979
TGLA431	BOVGEN	m623	2	70	70	70	15.7	15	17.7	19654	18739	22222	0.958
TGLA431	ILTX-05	m623	2	70	70	70	15.7	15	17.7	19654	18739	22222	0.958
623	MARC	m623	2	70	70	70	15.7	15	17.7	19654	18739	22222	0.958
TGLA431	SIAGLT	m623	2	70	70	70	15.7	15	17.7	19654	18739	22222	0.958
3725	MARC	m3725	2	71	71	79	17.7	15.7	22.6	22222	19654	28335	0.898
BZ897211	ILTX-05	iBZ897211	2	72	71	75	17.7	15.7	18.5	22172	19654	23199	0.958
E1BR-014F10	SIAGLT	sE1BR-014F10	2	73	71	74	16	15.7	17.7	19992	19654	22222	0.969
2204	MARC	m2204	2	74	64	79	17.7	14.3	22.6	22222	17875	28335	0.878
3203	MARC	m3203	2	75	74	79	16.6	16	22.6	20744	19992	28335	0.902
DIK2111	SIAGLT	m3203	2	75	74	79	16.6	16	22.6	20744	19992	28335	0.902
BZ837900	ILTX-05	iBZ837900	2	76	73	76	18.5	16	22.6	23199	19992	28247	0.903
FRZB	BOVGEN	bFRZB	2	77	77	77	22.6	18.5	22.6	28247	23199	28297	0.939
U24164	ILTX-05	bFRZB	2	77	77	77	22.6	18.5	22.6	28247	23199	28297	0.939
BES3_Contig475_1491	BOVGEN	bBES3_Contig475_1491	2	78	78	78	22.6	22.6	22.6	28297	28247	28335	0.999
BES3_Contig475_1491	MIZZOU	bBES3_Contig475_1491	2	78	78	78	22.6	22.6	22.6	28297	28247	28335	0.999
SCAFFOLD113241_5917	BOVGEN	bSCAFFOLD113241_5917	2	79	79	80	22.6	21.4	22.7	28335	26856	28410	0.981
18931	MARC	m18931	2	80	76	87	21.4	16.6	25.6	26856	20744	32030	0.868
SCAFFOLD10204_22479	BOVGEN	bSCAFFOLD10204_22479	2	81	80	82	22.7	21.4	22.9	28410	26856	28673	0.978
SCAFFOLD130639_5676	BOVGEN	bSCAFFOLD130639_5676	2	82	80	82	22.8	21.4	22.9	28535	26856	28673	0.978
SCAFFOLD130639_5676	MIZZOU	bSCAFFOLD130639_5676	2	82	80	82	22.8	21.4	22.9	28535	26856	28673	0.978
SCAFFOLD10204_22806	BOVGEN	bSCAFFOLD10204_22806	2	83	83	83	22.9	22.8	22.9	28673	28535	28710	0.998
SCAFFOLD85870_4758	BOVGEN	bSCAFFOLD85870_4758	2	84	84	84	22.9	22.9	22.9	28710	28673	28748	0.999
SCAFFOLD85870_4758	MIZZOU	bSCAFFOLD85870_4758	2	84	84	84	22.9	22.9	22.9	28710	28673	28748	0.999
R17	BOVGEN	bR17	2	85	85	85	22.9	22.9	23	28748	28710	28823	0.999
001882.a1.1	BOVGEN	b001882.a1.1	2	86	86	86	23	22.9	25.6	28823	28748	32030	0.961
BZ921457	ILTX-05	b001882.a1.1	2	86	86	86	23	22.9	25.6	28823	28748	32030	0.961
BZ909979	ILTX-05	iBZ909979	2	87	87	96	25.6	20.4	28.9	32030	25566	36138	0.876
2734	MARC	m2734	2	88	81	89	20.4	20.4	25.6	25566	25566	32030	0.923
DIK1172	SIAGLT	m2734	2	88	81	89	20.4	20.4	25.6	25566	25566	32030	0.923
SCAFFOLD150772_2535	BOVGEN	bSCAFFOLD150772_2535	2	89	87	90	24.9	20.4	25.6	31140	25566	32030	0.923
SCAFFOLD150772_2535	MIZZOU	bSCAFFOLD150772_2535	2	89	87	90	24.9	20.4	25.6	31140	25566	32030	0.923
2265	MARC	m2265	2	90	89	94	23.3	20.4	27.9	29186	25566	34986	0.889
SCAFFOLD10204_22524	BOVGEN	bSCAFFOLD10204_22524	2	91	90	91	25.6	23.3	27	32017	29186	33821	0.945
SCAFFOLD14255_629	BOVGEN	bSCAFFOLD14255_629	2	92	92	93	27	22.8	27.9	33821	28522	34986	0.923
2283	MARC	m2283	2	93	89	94	22.8	20.4	27.9	28522	25566	34986	0.889
SCAFFOLD140721_9354	BOVGEN	bSCAFFOLD140721_9354	2	94	93	95	27.9	21	28.9	34986	26343	36138	0.885
3823	MARC	m3823	2	95	94	100	21	21	31.5	26343	26343	39433	0.848
DIK2908	SIAGLT	m3823	2	95	94	100	21	21	31.5	26343	26343	39433	0.848
SCAFFOLD145911_8568	BOVGEN	bSCAFFOLD145911_8568	2	96	95	97	28.9	21	30.6	36138	26343	38293	0.861
BZ947568	ILTX-05	iBZ947568	2	97	88	98	28.9	20.4	31.4	36138	25566	39395	0.84
SCAFFOLD145101_11642	BOVGEN	bSCAFFOLD145101_11642	2	98	97	98	30.6	28.9	31.4	38293	36138	39395	0.961
TTN	BOVGEN	bTTN	2	99	99	99	31.4	30.6	31.5	39395	38293	39433	0.986
BZ949304	ILTX-05	bTTN	2	99	99	99	31.4	30.6	31.5	39395	38293	39433	0.986
BES3_Contig310_1112	BOVGEN	bBES3_Contig310_1112	2	100	100	101	31.5	25.4	31.5	39433	31767	39483	0.909
BES3_Contig310_1112	MIZZOU	bBES3_Contig310_1112	2	100	100	101	31.5	25.4	31.5	39433	31767	39483	0.909
1059	MARC	m1059	2	101	96	103	25.4	21	31.6	31767	26343	39633	0.846
SCAFFOLD105604_7544	BOVGEN	bSCAFFOLD105604_7544	2	102	101	102	31.5	25.4	31.6	39483	31767	39621	0.907
001554.a1.2	BOVGEN	b001554.a1.2	2	103	103	103	31.6	31.5	31.6	39621	39483	39633	0.998
RSJW535	BOVGEN	m18970	2	104	104	104	31.6	31.6	31.7	39633	39621	39721	0.999
18970	MARC	m18970	2	104	104	104	31.6	31.6	31.7	39633	39621	39721	0.999
RSJW634	BOVGEN	bRSJW634	2	105	105	105	31.7	31.6	31.7	39721	39633	39759	0.998
ROS12	BOVGEN	bROS12	2	106	106	106	31.7	31.7	31.8	39759	39721	39834	0.999
005596.a1.1	BOVGEN	b005596.a1.1	2	107	107	107	31.8	31.7	31.9	39834	39759	39896	0.998
SCAFFOLD304919_960	BOVGEN	bSCAFFOLD304919_960	2	108	108	108	31.9	31.8	31.9	39896	39834	39909	0.999
SCAFFOLD304919_960	MIZZOU	bSCAFFOLD304919_960	2	108	108	108	31.9	31.8	31.9	39896	39834	39909	0.999
R74	BOVGEN	bR74	2	109	109	109	31.9	31.9	32.1	39909	39896	40172	0.997
SCAFFOLD45422_13306	BOVGEN	bSCAFFOLD45422_13306	2	110	110	111	32.1	23.7	32.3	40172	29712	40498	0.874
E1KI-043E04	SIAGLT	sE1KI-043E04	2	111	96	120	23.7	21	32.8	29712	26343	41074	0.83
BTCN2859-1	BOVGEN	bBTCN2859-1	2	112	111	113	32.3	23.7	32.5	40498	29712	40685	0.872
15380	MARC	m15380	2	113	105	120	23.7	23.7	32.8	29712	29712	41074	0.867
PZ251	SIAGLT	m15380	2	113	105	120	23.7	23.7	32.8	29712	29712	41074	0.867
002909.a1.1	BOVGEN	b002909.a1.1	2	114	113	114	32.5	23.7	32.5	40685	29712	40748	0.871
SCAFFOLD220690_10370	BOVGEN	bSCAFFOLD220690_10370	2	115	115	115	32.5	32.5	32.5	40748	40685	40773	0.999
SCAFFOLD45026_43061	BOVGEN	bSCAFFOLD45026_43061	2	115	115	115	32.5	32.5	32.5	40748	40685	40773	0.999
SCAFFOLD61841_3413	BOVGEN	bSCAFFOLD61841_3413	2	115	115	115	32.5	32.5	32.5	40748	40685	40773	0.999
SCAFFOLD61841_3624	BOVGEN	bSCAFFOLD61841_3624	2	115	115	115	32.5	32.5	32.5	40748	40685	40773	0.999
SCAFFOLD220690_10370	MIZZOU	bSCAFFOLD220690_10370	2	115	115	115	32.5	32.5	32.5	40748	40685	40773	0.999
SCAFFOLD45026_43061	MIZZOU	bSCAFFOLD45026_43061	2	115	115	115	32.5	32.5	32.5	40748	40685	40773	0.999
BES1_Contig604_1598	BOVGEN	bBES1_Contig604_1598	2	116	116	116	32.5	32.5	32.6	40773	40748	40798	0.999
BES1_Contig604_891	BOVGEN	bBES1_Contig604_891	2	117	117	117	32.6	32.5	32.7	40798	40773	40911	0.998
SCAFFOLD115993_2831	BOVGEN	bSCAFFOLD115993_2831	2	118	118	118	32.7	32.6	32.8	40911	40798	41074	0.997
RI918	BOVGEN	bRI918	2	119	119	121	32.8	23.7	32.9	41074	29712	41149	0.866
E1CA-015F03	SIAGLT	sE1CA-015F03	2	120	96	120	23.7	21	32.8	29712	26343	41074	0.83
1621	MARC	m1621	2	121	121	130	24.5	23.7	33.2	30689	29712	41637	0.861
TGLA61	SIAGLT	m1621	2	121	121	130	24.5	23.7	33.2	30689	29712	41637	0.861
BES6_Contig123_441	BOVGEN	bBES6_Contig123_441	2	122	120	122	32.9	23.7	32.9	41149	29712	41249	0.865
SCAFFOLD105099_16237	BOVGEN	bSCAFFOLD105099_16237	2	123	123	123	32.9	32.9	33	41249	41149	41374	0.997
SCAFFOLD105099_16237	MIZZOU	bSCAFFOLD105099_16237	2	123	123	123	32.9	32.9	33	41249	41149	41374	0.997
SCAFFOLD66333_11135	BOVGEN	bSCAFFOLD66333_11135	2	124	124	125	33	24.5	33.1	41374	30689	41500	0.874
SCAFFOLD66333_11425	BOVGEN	bSCAFFOLD66333_11425	2	124	124	125	33	24.5	33.1	41374	30689	41500	0.874
3288	MARC	m3288	2	125	121	130	24.5	23.7	33.2	30689	29712	41637	0.861
DIK2299	SIAGLT	m3288	2	125	121	130	24.5	23.7	33.2	30689	29712	41637	0.861
CHRNA1	BOVGEN	bCHRNA1	2	126	125	128	33.1	24.5	33.2	41500	30689	41637	0.872
2138	MARC	m2138	2	127	105	130	30.2	23.7	33.2	37817	29712	41637	0.861
17023	MARC	m17023	2	128	105	130	30.2	23.7	33.2	37817	29712	41637	0.861
BES3_Contig479_814	BOVGEN	bBES3_Contig479_814	2	129	127	133	33.2	29.2	33.3	41637	36602	41700	0.939
17960	MARC	m17960	2	130	105	130	30.2	23.7	33.2	37817	29712	41637	0.861
4439	MARC	m4439	2	131	131	131	29.2	29.2	32.1	36602	36602	40172	0.957
DIK4648	SIAGLT	m4439	2	131	131	131	29.2	29.2	32.1	36602	36602	40172	0.957
4282	MARC	m4282	2	132	132	133	32.1	29.2	33.3	40172	36602	41700	0.939
DIK4416	SIAGLT	m4282	2	132	132	133	32.1	29.2	33.3	40172	36602	41700	0.939
BZ933942	ILTX-05	iBZ933942	2	133	100	133	31.9	23.7	33.3	39934	29712	41700	0.86
TEXAN2	BOVGEN	m1524	2	134	134	134	33.3	31.9	35.1	41700	39934	43980	0.952
TEXAN2	ILTX-05	m1524	2	134	134	134	33.3	31.9	35.1	41700	39934	43980	0.952
1524	MARC	m1524	2	134	134	134	33.3	31.9	35.1	41700	39934	43980	0.952
E1KI-030B07	SIAGLT	m1524	2	134	134	134	33.3	31.9	35.1	41700	39934	43980	0.952
4017	MARC	m4017	2	135	135	136	35.1	33.3	35.1	43980	41700	43980	0.973
DIK4155	SIAGLT	m4017	2	135	135	136	35.1	33.3	35.1	43980	41700	43980	0.973
BZ937928	ILTX-05	iBZ937928	2	136	134	139	34.2	31.9	35.1	42878	39934	44005	0.951
2714	MARC	m2714	2	137	136	137	35.1	34.2	35.1	43980	42878	43980	0.987
DIK1081	SIAGLT	m2714	2	137	136	137	35.1	34.2	35.1	43980	42878	43980	0.987
16903	MARC	m16903	2	138	138	141	35.1	35	36	43942	43905	45132	0.985
2955	MARC	m2955	2	139	138	141	35.1	35	36	43980	43905	45132	0.985
MNB-83	SIAGLT	m2955	2	139	138	141	35.1	35	36	43980	43905	45132	0.985
BZ916661	ILTX-05	iBZ916661	2	140	137	140	35.1	34.2	36	44005	42878	45132	0.973
BZ948919	ILTX-05	iBZ948919	2	141	141	143	36	35	40.7	45132	43905	51007	0.916
306	MARC	m306	2	142	140	149	35	35	42	43905	43892	52648	0.897
E1KI-031D09	SIAGLT	sE1KI-031D09	2	143	140	153	40.7	35	42.3	51007	43892	53036	0.892
BZ906944	ILTX-05	iBZ906944	2	144	142	146	36.5	35	40.7	45696	43892	51007	0.916
SCAFFOLD245835_3838	BOVGEN	bSCAFFOLD245835_3838	2	145	135	145	35	33.3	40.7	43892	41700	51007	0.891
SCAFFOLD245835_3838	MIZZOU	bSCAFFOLD245835_3838	2	145	135	145	35	33.3	40.7	43892	41700	51007	0.891
SCAFFOLD125747_10620	BOVGEN	bSCAFFOLD125747_10620	2	146	146	148	35.4	35	37.9	44356	43892	47487	0.957
SCAFFOLD295287_2680	BOVGEN	bSCAFFOLD295287_2680	2	146	146	148	35.4	35	37.9	44356	43892	47487	0.957
SCAFFOLD125747_10620	MIZZOU	bSCAFFOLD125747_10620	2	146	146	148	35.4	35	37.9	44356	43892	47487	0.957
BZ899861	ILTX-05	iBZ899861	2	147	145	150	37	35	42	46285	43892	52648	0.897
BZ939721	ILTX-05	iBZ939721	2	147	145	150	37	35	42	46285	43892	52648	0.897
001612.a1.1	BOVGEN	b001612.a1.1	2	148	146	148	35.4	35	37.9	44356	43892	47487	0.957
RSJW876	BOVGEN	bRSJW876	2	149	149	149	37.9	35.4	42	47487	44356	52648	0.902
RSJW301	BOVGEN	m17874	2	150	150	153	42	37.9	42.3	52648	47450	53036	0.934
17874	MARC	m17874	2	150	150	153	42	37.9	42.3	52648	47450	53036	0.934
CC592299	ILTX-05	iCC592299	2	151	148	151	37.9	35.4	42	47450	44356	52648	0.902
CC474483	ILTX-05	iCC474483	2	152	152	152	38.8	37.9	40.8	48615	47450	51120	0.956
BZ936840	ILTX-05	iBZ936840	2	153	153	153	40.8	38.8	42.3	51120	48615	53036	0.947
TGLA377	BOVGEN	m625	2	154	154	154	42.3	40.8	42.5	53036	51120	53174	0.975
BZ926088	ILTX-05	iBZ926088	2	154	154	154	42.3	40.8	42.5	53036	51120	53174	0.975
TGLA377	ILTX-05	m625	2	154	154	154	42.3	40.8	42.5	53036	51120	53174	0.975
625	MARC	m625	2	154	154	154	42.3	40.8	42.5	53036	51120	53174	0.975
TGLA377	SIAGLT	m625	2	154	154	154	42.3	40.8	42.5	53036	51120	53174	0.975
RSJW333	BOVGEN	bRSJW333	2	155	155	155	42.5	42.3	42.5	53174	53036	53212	0.998
SCAFFOLD52046_3051	BOVGEN	bSCAFFOLD52046_3051	2	156	156	159	42.5	42.5	42.9	53212	53174	53788	0.993
SCAFFOLD52046_3051	MIZZOU	bSCAFFOLD52046_3051	2	156	156	159	42.5	42.5	42.9	53212	53174	53788	0.993
RSJW790	BOVGEN	m17003	2	157	156	157	42.5	42.5	42.9	53237	53174	53788	0.993
17003	MARC	m17003	2	157	156	157	42.5	42.5	42.9	53237	53174	53788	0.993
457	MARC	m457	2	158	158	174	42.9	42.5	44	53788	53237	55141	0.977
005353.s1.1	BOVGEN	b005353.s1.1	2	159	158	159	42.5	42.5	42.9	53262	53237	53788	0.993
G73155-69-R	BOVGEN	m18690	2	160	160	160	42.6	42.5	42.9	53425	53262	53750	0.994
18690	MARC	m18690	2	160	160	160	42.6	42.5	42.9	53425	53262	53750	0.994
G73155-69-R	MIZZOU	m18690	2	160	160	160	42.6	42.5	42.9	53425	53262	53750	0.994
SCAFFOLD121477_6039	BOVGEN	bSCAFFOLD121477_6039	2	161	161	161	42.9	42.6	43	53750	53425	53926	0.994
SCAFFOLD121477_6039	MIZZOU	bSCAFFOLD121477_6039	2	161	161	161	42.9	42.6	43	53750	53425	53926	0.994
GAD1	BOVGEN	bGAD1	2	162	162	162	43	42.9	43.3	53926	53750	54226	0.994
SCAFFOLD145529_17810	BOVGEN	bSCAFFOLD145529_17810	2	163	163	165	43.3	42.9	43.4	54226	53788	54377	0.993
3253	MARC	m3253	2	164	158	166	43	42.5	43.4	53813	53237	54377	0.986
DIK2204	SIAGLT	m3253	2	164	158	166	43	42.5	43.4	53813	53237	54377	0.986
16908	MARC	m16908	2	165	158	166	42.9	42.5	43.4	53788	53237	54377	0.986
SCAFFOLD20097_26182	BOVGEN	bSCAFFOLD20097_26182	2	166	164	167	43.4	42.9	43.6	54377	53788	54577	0.99
SCAFFOLD20097_26522	BOVGEN	bSCAFFOLD20097_26522	2	166	164	167	43.4	42.9	43.6	54377	53788	54577	0.99
SCAFFOLD310570_1642	BOVGEN	bSCAFFOLD310570_1642	2	166	164	167	43.4	42.9	43.6	54377	53788	54577	0.99
SCAFFOLD20097_26182	MIZZOU	bSCAFFOLD20097_26182	2	166	164	167	43.4	42.9	43.6	54377	53788	54577	0.99
SCAFFOLD20097_26522	MIZZOU	bSCAFFOLD20097_26522	2	166	164	167	43.4	42.9	43.6	54377	53788	54577	0.99
SCAFFOLD310570_1642	MIZZOU	bSCAFFOLD310570_1642	2	166	164	167	43.4	42.9	43.6	54377	53788	54577	0.99
1511	MARC	m1511	2	167	166	168	43.2	42.9	43.6	54151	53788	54577	0.99
SRC23	SIAGLT	m1511	2	167	166	168	43.2	42.9	43.6	54151	53788	54577	0.99
SCAFFOLD120383_1140	BOVGEN	bSCAFFOLD120383_1140	2	168	167	169	43.6	43.2	43.7	54577	54151	54790	0.992
SCAFFOLD120383_1140	MIZZOU	bSCAFFOLD120383_1140	2	168	167	169	43.6	43.2	43.7	54577	54151	54790	0.992
3970	MARC	m3970	2	169	168	174	43.5	43.2	44	54464	54151	55141	0.988
DIK4334	SIAGLT	m3970	2	169	168	174	43.5	43.2	44	54464	54151	55141	0.988
RSJW865	BOVGEN	bRSJW865	2	170	169	170	43.7	43.5	43.8	54790	54464	54878	0.995
ILSTS025	BOVGEN	bILSTS025	2	171	171	171	43.8	43.7	43.9	54878	54790	54965	0.998
BES6_Contig218_1114	BOVGEN	bBES6_Contig218_1114	2	172	172	175	43.9	43.4	44	54965	54377	55141	0.991
BES6_Contig218_1114	MIZZOU	bBES6_Contig218_1114	2	172	172	175	43.9	43.4	44	54965	54377	55141	0.991
SCAFFOLD324504_3277	BOVGEN	bSCAFFOLD324504_3277	2	173	172	175	43.9	43.4	44	54978	54377	55141	0.991
SCAFFOLD324504_3277	MIZZOU	bSCAFFOLD324504_3277	2	173	172	175	43.9	43.4	44	54978	54377	55141	0.991
BZ911373	ILTX-05	iBZ911373	2	174	155	175	43.4	42.3	44	54377	53036	55141	0.975
391	MARC	m391	2	175	170	175	44	43.4	44	55141	54377	55141	0.991
URB042	SIAGLT	m391	2	175	170	175	44	43.4	44	55141	54377	55141	0.991
CSSM42	BOVGEN	m657	2	176	176	176	43.9	43.9	44.5	55041	55041	55717	0.992
CSSM42	ILTX-05	m657	2	176	176	176	43.9	43.9	44.5	55041	55041	55717	0.992
657	MARC	m657	2	176	176	176	43.9	43.9	44.5	55041	55041	55717	0.992
CSSM042	SIAGLT	m657	2	176	176	176	43.9	43.9	44.5	55041	55041	55717	0.992
BZ918736	ILTX-05	iBZ918736	2	177	177	182	44.5	43.9	45.2	55717	55041	56669	0.98
BZ940932	ILTX-05	iBZ940932	2	177	177	182	44.5	43.9	45.2	55717	55041	56669	0.98
BES3_Contig344_1194	BOVGEN	bBES3_Contig344_1194	2	178	177	178	44.3	43.9	44.5	55441	55041	55717	0.992
ETH121	BOVGEN	m541	2	178	177	178	44.3	43.9	44.5	55441	55041	55717	0.992
541	MARC	m541	2	178	177	178	44.3	43.9	44.5	55441	55041	55717	0.992
E1BR-020A08	SIAGLT	sE1BR-020A08	2	178	177	178	44.3	43.9	44.5	55441	55041	55717	0.992
MB003	SIAGLT	m541	2	178	177	178	44.3	43.9	44.5	55441	55041	55717	0.992
BES9_Contig430_848	BOVGEN	bBES9_Contig430_848	2	179	179	179	44.4	44.3	44.7	55667	55441	55993	0.993
SCAFFOLD150570_5075	BOVGEN	bSCAFFOLD150570_5075	2	180	180	180	44.7	44.4	45.1	55993	55667	56556	0.989
SCAFFOLD150570_5075	MIZZOU	bSCAFFOLD150570_5075	2	180	180	180	44.7	44.4	45.1	55993	55667	56556	0.989
BES1_Contig605_744	BOVGEN	bBES1_Contig605_744	2	181	181	181	45.1	44.7	45.2	56556	55993	56669	0.992
BES1_Contig605_981	BOVGEN	sE0AD-009C07	2	181	181	181	45.1	44.7	45.2	56556	55993	56669	0.992
3743	MARC	m3743	2	181	181	181	45.1	44.7	45.2	56556	55993	56669	0.992
BES1_Contig605_744	MIZZOU	bBES1_Contig605_744	2	181	181	181	45.1	44.7	45.2	56556	55993	56669	0.992
BES1_Contig605_981	MIZZOU	sE0AD-009C07	2	181	181	181	45.1	44.7	45.2	56556	55993	56669	0.992
DIK2824	SIAGLT	m3743	2	181	181	181	45.1	44.7	45.2	56556	55993	56669	0.992
E0AD-009C07	SIAGLT	sE0AD-009C07	2	181	181	181	45.1	44.7	45.2	56556	55993	56669	0.992
BES11_Contig473_2661	BOVGEN	bBES11_Contig473_2661	2	182	182	183	45.2	45	45.9	56669	56368	57446	0.987
BES11_Contig473_2661	MIZZOU	bBES11_Contig473_2661	2	182	182	183	45.2	45	45.9	56669	56368	57446	0.987
BZ927381	ILTX-05	iBZ927381	2	183	178	187	45	44.3	46.9	56368	55441	58686	0.961
ILSTS30	BOVGEN	m1814	2	184	183	184	45.9	45	46.3	57446	56368	58047	0.98
1814	MARC	m1814	2	184	183	184	45.9	45	46.3	57446	56368	58047	0.98
ILSTS030	SIAGLT	m1814	2	184	183	184	45.9	45	46.3	57446	56368	58047	0.98
RSJW363	BOVGEN	m18480	2	185	185	185	46.3	45.9	46.7	58047	57446	58473	0.988
18480	MARC	m18480	2	185	185	185	46.3	45.9	46.7	58047	57446	58473	0.988
BM3010	BOVGEN	m282	2	186	186	186	46.7	46.3	46.9	58473	58047	58686	0.992
282	MARC	m282	2	186	186	186	46.7	46.3	46.9	58473	58047	58686	0.992
GCG	BOVGEN	m2174	2	187	187	189	46.9	45.5	48.8	58686	57007	61128	0.951
2174	MARC	m2174	2	187	187	189	46.9	45.5	48.8	58686	57007	61128	0.951
BMC9002	SIAGLT	m2174	2	187	187	189	46.9	45.5	48.8	58686	57007	61128	0.951
CC571689	ILTX-05	iCC571689	2	188	184	188	45.5	45	47.1	57007	56368	58974	0.969
BZ930452	ILTX-05	iBZ930452	2	189	189	193	47.1	45.5	49.6	58974	57007	62131	0.939
4441	MARC	m4441	2	190	188	194	48.8	45.5	50.3	61128	57007	63045	0.928
DIK4706	SIAGLT	m4441	2	190	188	194	48.8	45.5	50.3	61128	57007	63045	0.928
17132	MARC	m17132	2	191	187	213	49.6	45.5	54.3	62131	57007	68030	0.871
BES11_Contig473_2285	BOVGEN	bBES11_Contig473_2285	2	192	188	192	47.5	45.5	49.6	59437	57007	62131	0.939
BES2_Contig411_1098	BOVGEN	bBES2_Contig411_1098	2	193	193	195	48.3	47.5	50.3	60502	59437	63045	0.957
BES2_Contig411_906	BOVGEN	bBES2_Contig411_906	2	193	193	195	48.3	47.5	50.3	60502	59437	63045	0.957
BES2_Contig411_1098	MIZZOU	bBES2_Contig411_1098	2	193	193	195	48.3	47.5	50.3	60502	59437	63045	0.957
BES2_Contig411_906	MIZZOU	bBES2_Contig411_906	2	193	193	195	48.3	47.5	50.3	60502	59437	63045	0.957
BZ924652	ILTX-05	iBZ924652	2	194	190	198	47.6	47.1	50.3	59588	58974	63045	0.951
3421	MARC	m3421	2	195	191	199	50.3	47.5	52.1	63045	59437	65325	0.93
DIK2456	SIAGLT	m3421	2	195	191	199	50.3	47.5	52.1	63045	59437	65325	0.93
SCAFFOLD295306_2347	BOVGEN	bSCAFFOLD295306_2347	2	196	194	196	48.8	47.6	50.3	61091	59588	63045	0.959
SCAFFOLD295306_2073	BOVGEN	bSCAFFOLD295306_2073	2	197	197	197	49	48.8	49.1	61316	61091	61529	0.995
004954.a1.2	BOVGEN	b004954.a1.2	2	198	198	203	49.1	48.1	53.3	61529	60227	66753	0.923
BZ931753	ILTX-05	iBZ931753	2	199	195	201	48.1	47.6	52.7	60227	59588	66039	0.924
4686	MARC	m4686	2	200	196	200	52.1	48.1	52.7	65325	60227	66039	0.931
DIK5022	SIAGLT	m4686	2	200	196	200	52.1	48.1	52.7	65325	60227	66039	0.931
2998	MARC	m2998	2	201	201	202	52.7	49.1	53.3	66039	61517	66753	0.938
DIK565	SIAGLT	m2998	2	201	201	202	52.7	49.1	53.3	66039	61517	66753	0.938
AW326496	ILTX-05	iAW326496	2	202	200	205	49.1	48.1	53.5	61517	60227	66978	0.92
E1BR-019C04	SIAGLT	sE1BR-019C04	2	203	202	204	53.3	49.1	53.5	66753	61517	66978	0.935
SCAFFOLD36022_3810	BOVGEN	bSCAFFOLD36022_3810	2	204	199	205	49.3	48.1	53.5	61755	60227	66978	0.92
SCAFFOLD36022_3810	MIZZOU	bSCAFFOLD36022_3810	2	204	199	205	49.3	48.1	53.5	61755	60227	66978	0.92
E1KI-003C07	SIAGLT	sE1KI-003C07	2	205	204	213	53.5	49.3	54.3	66978	61755	68030	0.926
BES10_Contig758_1293	BOVGEN	bBES10_Contig758_1293	2	206	205	206	49.6	49.3	53.5	62118	61755	66978	0.938
BZ943404	ILTX-05	bBES10_Contig758_1293	2	206	205	206	49.6	49.3	53.5	62118	61755	66978	0.938
BES10_Contig758_1293	MIZZOU	bBES10_Contig758_1293	2	206	205	206	49.6	49.3	53.5	62118	61755	66978	0.938
SCAFFOLD296936_9333	BOVGEN	bSCAFFOLD296936_9333	2	207	207	208	49.9	49.6	50.9	62444	62118	63771	0.98
SCAFFOLD296936_9399	BOVGEN	bSCAFFOLD296936_9399	2	207	207	208	49.9	49.6	50.9	62444	62118	63771	0.98
SCAFFOLD296936_9458	BOVGEN	bSCAFFOLD296936_9458	2	207	207	208	49.9	49.6	50.9	62444	62118	63771	0.98
SCAFFOLD296936_9333	MIZZOU	bSCAFFOLD296936_9333	2	207	207	208	49.9	49.6	50.9	62444	62118	63771	0.98
SCAFFOLD296936_9399	MIZZOU	bSCAFFOLD296936_9399	2	207	207	208	49.9	49.6	50.9	62444	62118	63771	0.98
SCAFFOLD296936_9458	MIZZOU	bSCAFFOLD296936_9458	2	207	207	208	49.9	49.6	50.9	62444	62118	63771	0.98
SCAFFOLD296936_9448	BOVGEN	bSCAFFOLD296936_9448	2	208	207	208	50.1	49.6	50.9	62757	62118	63771	0.98
RSJW3	BOVGEN	bRSJW3	2	209	209	209	50.9	50.1	51.1	63771	62757	64060	0.984
SCAFFOLD290052_5889	BOVGEN	bSCAFFOLD290052_5889	2	210	210	211	51.1	50.9	51.6	64060	63771	64661	0.989
SCAFFOLD290052_6001	BOVGEN	bSCAFFOLD290052_6001	2	210	210	211	51.1	50.9	51.6	64060	63771	64661	0.989
SCAFFOLD290052_5889	MIZZOU	bSCAFFOLD290052_5889	2	210	210	211	51.1	50.9	51.6	64060	63771	64661	0.989
BZ944538	ILTX-05	iBZ944538	2	211	207	212	51.6	49.6	52.6	64661	62118	65863	0.955
SCAFFOLD290052_3670	BOVGEN	bSCAFFOLD290052_3670	2	212	211	216	51.3	51.1	54.5	64222	64060	68281	0.95
SCAFFOLD290052_3670	MIZZOU	bSCAFFOLD290052_3670	2	212	211	216	51.3	51.1	54.5	64222	64060	68281	0.95
BZ915537	ILTX-05	iBZ915537	2	213	212	215	52.6	51.3	54.5	65863	64222	68281	0.952
265	MARC	m265	2	214	206	214	54.3	49.6	54.5	68030	62118	68206	0.928
E1CA-001H08	SIAGLT	sE1CA-001H08	2	214	206	214	54.3	49.6	54.5	68030	62118	68206	0.928
FCB20	SIAGLT	m265	2	214	206	214	54.3	49.6	54.5	68030	62118	68206	0.928
4674	MARC	m4674	2	215	215	222	54.5	52	56.9	68206	65162	71250	0.928
DIK4967	SIAGLT	m4674	2	215	215	222	54.5	52	56.9	68206	65162	71250	0.928
BZ917935	ILTX-05	iBZ917935	2	216	214	218	54.5	52	55.9	68281	65162	70072	0.942
SCAFFOLD216101_3825	BOVGEN	bSCAFFOLD216101_3825	2	217	213	217	52	51.3	54.5	65162	64222	68281	0.952
NEB	BOVGEN	bNEB	2	218	218	219	53.3	52	55.9	66815	65162	70072	0.942
AW289336	ILTX-05	iAW289336	2	219	217	220	55.9	52	56.9	70072	65162	71250	0.928
BZ940627	ILTX-05	iBZ940627	2	219	217	220	55.9	52	56.9	70072	65162	71250	0.928
NEB_d	BOVGEN	bNEB_d	2	220	219	221	53.6	53.3	56.9	67179	66815	71250	0.947
AA908007	ILTX-05	iAA908007	2	221	220	228	56.9	53.6	57.9	71250	67179	72465	0.937
SCAFFOLD225770_8400	BOVGEN	bSCAFFOLD225770_8400	2	222	221	222	53.9	53.6	56.9	67542	67179	71250	0.951
SCAFFOLD225770_8400	MIZZOU	bSCAFFOLD225770_8400	2	222	221	222	53.9	53.6	56.9	67542	67179	71250	0.951
BMS803	BOVGEN	m641	2	223	223	224	54.5	53.9	54.6	68256	67542	68394	0.99
641	MARC	m641	2	223	223	224	54.5	53.9	54.6	68256	67542	68394	0.99
BMS803	SIAGLT	m641	2	223	223	224	54.5	53.9	54.6	68256	67542	68394	0.99
BMC9001	SIAGLT	sBMC9001	2	224	215	224	54.5	52	56.9	68206	65162	71250	0.928
E1KI-036D01	SIAGLT	sE1KI-036D01	2	225	225	225	54.6	54.5	55.1	68394	68206	69033	0.99
2446	MARC	m2446	2	226	226	227	55.1	54.6	55.6	69033	68394	69621	0.985
TEXAN-7	SIAGLT	m2446	2	226	226	227	55.1	54.6	55.6	69033	68394	69621	0.985
2173	MARC	m2173	2	227	216	227	54.9	52	56.9	68744	65162	71250	0.928
3788	MARC	m3788	2	228	228	232	55.6	54.9	58.4	69621	68744	73091	0.948
DIK2853	SIAGLT	m3788	2	228	228	232	55.6	54.9	58.4	69621	68744	73091	0.948
BZ832650	ILTX-05	iBZ832650	2	229	222	231	57.9	53.9	58.4	72465	67542	73091	0.934
BES11_Contig450_949	BOVGEN	bBES11_Contig450_949	2	230	228	233	55.4	54.9	58.4	69421	68744	73091	0.948
BES1_Contig523_1341	BOVGEN	bBES1_Contig523_1341	2	230	228	233	55.4	54.9	58.4	69421	68744	73091	0.948
BES5_Contig424_310	BOVGEN	bBES5_Contig424_310	2	230	228	233	55.4	54.9	58.4	69421	68744	73091	0.948
BES5_Contig424_396	BOVGEN	bBES5_Contig424_396	2	230	228	233	55.4	54.9	58.4	69421	68744	73091	0.948
BMS2782	BOVGEN	m1759	2	230	228	233	55.4	54.9	58.4	69421	68744	73091	0.948
1759	MARC	m1759	2	230	228	233	55.4	54.9	58.4	69421	68744	73091	0.948
BES11_Contig450_949	MIZZOU	bBES11_Contig450_949	2	230	228	233	55.4	54.9	58.4	69421	68744	73091	0.948
BES1_Contig523_1341	MIZZOU	bBES1_Contig523_1341	2	230	228	233	55.4	54.9	58.4	69421	68744	73091	0.948
BES5_Contig424_396	MIZZOU	bBES5_Contig424_396	2	230	228	233	55.4	54.9	58.4	69421	68744	73091	0.948
18976	MARC	m18976	2	231	228	246	55.4	54.9	60	69446	68744	75145	0.924
BZ906909	ILTX-05	iBZ906909	2	232	230	234	58.4	55.4	60	73091	69421	75145	0.932
BZ944425	ILTX-05	iBZ944425	2	232	230	234	58.4	55.4	60	73091	69421	75145	0.932
2676	MARC	m2676	2	233	229	238	55.7	55.4	60	69797	69421	75145	0.932
DIK1007	SIAGLT	m2676	2	233	229	238	55.7	55.4	60	69797	69421	75145	0.932
SCAFFOLD151965_3660	BOVGEN	bSCAFFOLD151965_3660	2	234	231	235	55.5	55.4	60	69584	69421	75145	0.932
BZ864117	ILTX-05	iBZ864117	2	235	233	249	60	55.5	61.6	75145	69584	77187	0.91
CC557871	BOVGEN	bCC557871	2	236	235	236	55.8	55.5	60	69922	69584	75145	0.934
BES3_Contig368_1159	BOVGEN	bBES3_Contig368_1159	2	237	237	237	56.5	55.8	56.6	70774	69922	70937	0.988
BES3_Contig368_1159	MIZZOU	bBES3_Contig368_1159	2	237	237	237	56.5	55.8	56.6	70774	69922	70937	0.988
BES3_Contig368_927	BOVGEN	bBES3_Contig368_927	2	238	238	239	56.6	56.2	56.8	70937	70373	71099	0.991
BES3_Contig368_927	MIZZOU	bBES3_Contig368_927	2	238	238	239	56.6	56.2	56.8	70937	70373	71099	0.991
2736	MARC	m2736	2	239	234	240	56.2	55.5	60	70373	69584	75145	0.934
DIK1140	SIAGLT	m2736	2	239	234	240	56.2	55.5	60	70373	69584	75145	0.934
BES11_Contig474_1386	BOVGEN	bBES11_Contig474_1386	2	240	239	242	56.8	56.2	57.4	71099	70373	71914	0.981
BES11_Contig474_1386	MIZZOU	bBES11_Contig474_1386	2	240	239	242	56.8	56.2	57.4	71099	70373	71914	0.981
3323	MARC	m3323	2	241	240	241	56.7	56.2	57.4	71024	70373	71914	0.981
DIK2234	SIAGLT	m3323	2	241	240	241	56.7	56.2	57.4	71024	70373	71914	0.981
4075	MARC	m4075	2	242	242	245	57.4	56.7	58.1	71914	71024	72765	0.979
DIK4077	SIAGLT	m4075	2	242	242	245	57.4	56.7	58.1	71914	71024	72765	0.979
SCAFFOLD43266_711	BOVGEN	bSCAFFOLD43266_711	2	243	241	244	57.2	56.7	58	71600	71024	72603	0.981
17434	MARC	m17434	2	244	231	268	56.8	55.4	63.5	71087	69421	79505	0.882
ACVR2_b	BOVGEN	bACVR2_b	2	245	244	245	58	56.8	58.1	72603	71087	72765	0.98
BL1001	BOVGEN	m797	2	246	246	246	58.1	58	59.1	72765	72603	74068	0.982
797	MARC	m797	2	246	246	246	58.1	58	59.1	72765	72603	74068	0.982
BL1001	SIAGLT	m797	2	246	246	246	58.1	58	59.1	72765	72603	74068	0.982
3549	MARC	m3549	2	247	247	254	59.1	58.1	62.1	74068	72765	77801	0.94
BMS2053	BOVGEN	m836	2	248	247	251	58.2	58.1	62.1	72928	72765	77801	0.94
836	MARC	m836	2	248	247	251	58.2	58.1	62.1	72928	72765	77801	0.94
BMS2053	SIAGLT	m836	2	248	247	251	58.2	58.1	62.1	72928	72765	77801	0.94
E1AD-002F09	SIAGLT	sE1AD-002F09	2	249	243	261	58.5	56.8	62.1	73266	71087	77801	0.92
BZ912628	ILTX-05	iBZ912628	2	250	236	250	61.6	55.8	62.1	77187	69922	77801	0.907
BZ905033	ILTX-05	iBZ905033	2	251	251	267	62.1	58.5	63.1	77801	73266	79041	0.931
BES9_Contig556_2734	BOVGEN	bBES9_Contig556_2734	2	252	249	252	60.2	58.2	62.1	75358	72928	77801	0.942
BES9_Contig556_2988	BOVGEN	bBES9_Contig556_2988	2	253	253	253	60.3	60.2	60.5	75559	75358	75722	0.996
BES9_Contig556_2651	BOVGEN	bBES9_Contig556_2651	2	254	254	255	60.5	58.5	60.9	75722	73266	76273	0.964
BES9_Contig556_2651	MIZZOU	bBES9_Contig556_2651	2	254	254	255	60.5	58.5	60.9	75722	73266	76273	0.964
3439	MARC	m3439	2	255	249	257	58.5	58.2	62.1	73266	72928	77801	0.942
DIK2496	SIAGLT	m3439	2	255	249	257	58.5	58.2	62.1	73266	72928	77801	0.942
BES4_Contig168_877	BOVGEN	bBES4_Contig168_877	2	256	255	256	60.9	58.5	61	76273	73266	76436	0.962
SCAFFOLD280727_5591	BOVGEN	bSCAFFOLD280727_5591	2	256	255	256	60.9	58.5	61	76273	73266	76436	0.962
SCAFFOLD280727_5591	MIZZOU	bSCAFFOLD280727_5591	2	256	255	256	60.9	58.5	61	76273	73266	76436	0.962
BES5_Contig205_709	BOVGEN	bBES5_Contig205_709	2	257	257	259	61	60.2	61.2	76436	75371	76636	0.985
BES5_Contig205_709	MIZZOU	bBES5_Contig205_709	2	257	257	259	61	60.2	61.2	76436	75371	76636	0.985
4174	MARC	m4174	2	258	256	258	60.4	58.5	61	75634	73266	76436	0.962
1030	MARC	m1030	2	259	259	261	60.2	60	61.5	75371	75095	77024	0.977
BES8_Contig484_903	BOVGEN	bBES8_Contig484_903	2	260	258	260	61.2	60.2	61.5	76636	75371	77024	0.98
SCAFFOLD280727_5509	BOVGEN	bSCAFFOLD280727_5509	2	260	258	260	61.2	60.2	61.5	76636	75371	77024	0.98
BES8_Contig484_903	MIZZOU	bBES8_Contig484_903	2	260	258	260	61.2	60.2	61.5	76636	75371	77024	0.98
SCAFFOLD11405_254	BOVGEN	bSCAFFOLD11405_254	2	261	261	263	61.5	60	61.8	77024	75095	77388	0.972
SCAFFOLD11405_254	MIZZOU	bSCAFFOLD11405_254	2	261	261	263	61.5	60	61.8	77024	75095	77388	0.972
3730	MARC	m3730	2	262	260	262	60	60	61.5	75095	75095	77024	0.977
BMS1300	SIAGLT	m3730	2	262	260	262	60	60	61.5	75095	75095	77024	0.977
3731	MARC	m3731	2	263	263	268	60	60	63.5	75095	75095	79505	0.947
DIK2705	SIAGLT	m3731	2	263	263	268	60	60	63.5	75095	75095	79505	0.947
BES9_Contig535_933	BOVGEN	bBES9_Contig535_933	2	264	262	264	61.8	60	62.1	77388	75095	77763	0.968
BES9_Contig535_933	MIZZOU	bBES9_Contig535_933	2	264	262	264	61.8	60	62.1	77388	75095	77763	0.968
CR832828-241	BOVGEN	bCR832828-241	2	265	265	265	62.1	61.8	62.8	77763	77388	78715	0.984
BES7_Contig295_922	BOVGEN	bBES7_Contig295_922	2	266	266	266	62.8	62.1	63	78715	77763	78878	0.987
BES7_Contig295_922	MIZZOU	bBES7_Contig295_922	2	266	266	266	62.8	62.1	63	78715	77763	78878	0.987
SCAFFOLD11405_352	BOVGEN	bSCAFFOLD11405_352	2	267	267	267	63	62.8	63.1	78878	78715	79041	0.996
SCAFFOLD11405_352	MIZZOU	bSCAFFOLD11405_352	2	267	267	267	63	62.8	63.1	78878	78715	79041	0.996
SCAFFOLD116234_3345	BOVGEN	bSCAFFOLD116234_3345	2	268	268	268	63.1	63	63.5	79041	78878	79505	0.992
AW656747	ILTX-05	bSCAFFOLD116234_3345	2	268	268	268	63.1	63	63.5	79041	78878	79505	0.992
BZ917723	ILTX-05	iBZ917723	2	268	268	268	63.1	63	63.5	79041	78878	79505	0.992
RM356	BOVGEN	m1307	2	269	269	270	63.5	63.1	64.7	79505	79041	81033	0.976
1307	MARC	m1307	2	269	269	270	63.5	63.1	64.7	79505	79041	81033	0.976
RM356	SIAGLT	m1307	2	269	269	270	63.5	63.1	64.7	79505	79041	81033	0.976
BZ902767	ILTX-05	iBZ902767	2	270	269	277	64.7	63.1	65.8	81033	79041	82398	0.96
BZ934314	ILTX-05	iBZ934314	2	270	269	277	64.7	63.1	65.8	81033	79041	82398	0.96
BZ953683	ILTX-05	iBZ953683	2	270	269	277	64.7	63.1	65.8	81033	79041	82398	0.96
BZ862287	BOVGEN	bBZ862287	2	271	270	271	63.6	63.5	64.7	79717	79505	81033	0.982
SCAFFOLD70749_666	BOVGEN	bSCAFFOLD70749_666	2	272	272	273	64.3	63.6	64.6	80582	79717	80945	0.985
4069	MARC	m4069	2	273	270	276	64.1	63.5	64.9	80269	79505	81271	0.979
DIK4025	SIAGLT	m4069	2	273	270	276	64.1	63.5	64.9	80269	79505	81271	0.979
SCAFFOLD11521_304	BOVGEN	bSCAFFOLD11521_304	2	274	273	274	64.6	64.1	64.7	80945	80269	81045	0.991
SCAFFOLD125205_4038	BOVGEN	bSCAFFOLD125205_4038	2	275	275	275	64.7	64.6	64.9	81045	80945	81271	0.996
SCAFFOLD120040_9906	BOVGEN	bSCAFFOLD120040_9906	2	276	276	282	64.9	64.2	66.3	81271	80394	83100	0.968
20212	MARC	m20212	2	277	274	278	64.2	64.1	65.8	80394	80269	82398	0.974
BZ899212	ILTX-05	iBZ899212	2	278	271	279	65.8	63.6	66.3	82398	79717	83100	0.96
2871	MARC	m2871	2	279	278	281	64.4	64.2	66.3	80619	80394	83100	0.968
MNB-187	SIAGLT	m2871	2	279	278	281	64.4	64.2	66.3	80619	80394	83100	0.968
BZ914177	ILTX-05	iBZ914177	2	280	279	296	66.3	64.4	71.3	83100	80619	89325	0.897
4508	MARC	m4508	2	281	278	281	64.4	64.2	66.3	80619	80394	83100	0.968
DIK4673	SIAGLT	m4508	2	281	278	281	64.4	64.2	66.3	80619	80394	83100	0.968
1146	MARC	m1146	2	282	282	288	65.3	64.4	66.9	81834	80619	83776	0.962
SCAFFOLD155130_38766	BOVGEN	bSCAFFOLD155130_38766	2	283	277	283	65.4	64.2	66.3	81947	80394	83100	0.968
SCAFFOLD155130_38782	BOVGEN	bSCAFFOLD155130_38782	2	284	284	284	65.6	65.4	65.9	82160	81947	82511	0.993
SCAFFOLD14058_486	BOVGEN	bSCAFFOLD14058_486	2	285	285	285	65.9	65.6	66.2	82511	82160	82987	0.99
UBX	BOVGEN	m4367	2	286	286	288	66.2	64.6	66.9	82987	80958	83776	0.966
4367	MARC	m4367	2	286	286	288	66.2	64.6	66.9	82987	80958	83776	0.966
1861	MARC	m1861	2	287	282	288	65.3	64.4	66.9	81834	80619	83776	0.962
203	MARC	m203	2	288	282	288	64.6	64.4	66.9	80958	80619	83776	0.962
BM4440	SIAGLT	m203	2	288	282	288	64.6	64.4	66.9	80958	80619	83776	0.962
E1CA-001C12	SIAGLT	sE1CA-001C12	2	288	282	288	64.6	64.4	66.9	80958	80619	83776	0.962
E1KI-043A09	SIAGLT	sE1KI-043A09	2	288	282	288	64.6	64.4	66.9	80958	80619	83776	0.962
ILSTS098	SIAGLT	sILSTS098	2	288	282	288	64.6	64.4	66.9	80958	80619	83776	0.962
BMS1126	BOVGEN	m987	2	289	289	289	66.9	64.6	68.9	83776	80958	86269	0.937
987	MARC	m987	2	289	289	289	66.9	64.6	68.9	83776	80958	86269	0.937
BMS1126	SIAGLT	m987	2	289	289	289	66.9	64.6	68.9	83776	80958	86269	0.937
E1KI-043A04	SIAGLT	sE1KI-043A04	2	290	290	291	68.9	66.9	70.1	86269	83776	87810	0.952
3629	MARC	m3629	2	291	290	292	67.7	66.9	70.1	84828	83776	87810	0.952
4634	MARC	m4634	2	292	291	292	70.1	67.7	70.1	87810	84828	87810	0.964
DIK4949	SIAGLT	m4634	2	292	291	292	70.1	67.7	70.1	87810	84828	87810	0.964
3583	MARC	m3583	2	293	293	293	70.1	70.1	70.3	87810	87810	88098	0.997
DIK2595	SIAGLT	m3583	2	293	293	293	70.1	70.1	70.3	87810	87810	88098	0.997
3371	MARC	m3371	2	294	294	294	70.3	70.1	70.8	88098	87810	88699	0.989
DIK2418	SIAGLT	m3371	2	294	294	294	70.3	70.1	70.8	88098	87810	88699	0.989
E1BR-014A12	SIAGLT	sE1BR-014A12	2	295	295	295	70.8	68.5	70.8	88699	85805	88699	0.965
4748	MARC	m4748	2	296	296	298	68.5	67.2	71.3	85805	84214	89325	0.939
DIK5157	SIAGLT	m4748	2	296	296	298	68.5	67.2	71.3	85805	84214	89325	0.939
AW289253	ILTX-05	sACTR3	2	297	296	298	71.3	67.2	71.3	89325	84214	89325	0.939
ACTR3	SIAGLT	sACTR3	2	297	296	298	71.3	67.2	71.3	89325	84214	89325	0.939
3389	MARC	m3389	2	298	296	298	68.5	67.2	71.3	85805	84214	89325	0.939
DIK2221	SIAGLT	m3389	2	298	296	298	68.5	67.2	71.3	85805	84214	89325	0.939
BP22	BOVGEN	m131	2	299	299	299	67.2	67.2	68.5	84214	84214	85805	0.981
131	MARC	m131	2	299	299	299	67.2	67.2	68.5	84214	84214	85805	0.981
BP22	SIAGLT	m131	2	299	299	299	67.2	67.2	68.5	84214	84214	85805	0.981
SCAFFOLD1676_5232	BOVGEN	bSCAFFOLD1676_5232	2	300	300	300	67.9	67.2	68.2	85066	84214	85430	0.985
SCAFFOLD1676_5232	MIZZOU	bSCAFFOLD1676_5232	2	300	300	300	67.9	67.2	68.2	85066	84214	85430	0.985
SCAFFOLD1676_5097	BOVGEN	bSCAFFOLD1676_5097	2	301	301	301	68.2	67.9	68.3	85430	85066	85542	0.994
SCAFFOLD1676_5172	BOVGEN	bSCAFFOLD1676_5172	2	301	301	301	68.2	67.9	68.3	85430	85066	85542	0.994
SCAFFOLD1676_5186	BOVGEN	bSCAFFOLD1676_5186	2	301	301	301	68.2	67.9	68.3	85430	85066	85542	0.994
SCAFFOLD190076_2021	BOVGEN	bSCAFFOLD190076_2021	2	301	301	301	68.2	67.9	68.3	85430	85066	85542	0.994
SCAFFOLD1676_5097	MIZZOU	bSCAFFOLD1676_5097	2	301	301	301	68.2	67.9	68.3	85430	85066	85542	0.994
SCAFFOLD1676_5172	MIZZOU	bSCAFFOLD1676_5172	2	301	301	301	68.2	67.9	68.3	85430	85066	85542	0.994
SCAFFOLD190076_2021	MIZZOU	bSCAFFOLD190076_2021	2	301	301	301	68.2	67.9	68.3	85430	85066	85542	0.994
SCAFFOLD1676_7993	BOVGEN	bSCAFFOLD1676_7993	2	302	302	302	68.3	68.2	68.9	85542	85430	86256	0.99
SCAFFOLD1676_7993	MIZZOU	bSCAFFOLD1676_7993	2	302	302	302	68.3	68.2	68.9	85542	85430	86256	0.99
SCAFFOLD90014_16630	BOVGEN	bSCAFFOLD90014_16630	2	303	303	303	68.9	68.3	70.3	86256	85542	88073	0.97
SCAFFOLD90014_16630	MIZZOU	bSCAFFOLD90014_16630	2	303	303	303	68.9	68.3	70.3	86256	85542	88073	0.97
R282	BOVGEN	bR282	2	304	304	304	70.3	68.9	70.7	88073	86256	88574	0.972
SCAFFOLD120353_28518	BOVGEN	bSCAFFOLD120353_28518	2	305	305	305	70.7	70.3	70.8	88574	88073	88686	0.993
SCAFFOLD145177_7452	BOVGEN	bSCAFFOLD145177_7452	2	306	306	306	70.8	70.7	71	88686	88574	88899	0.996
SCAFFOLD145177_7452	MIZZOU	bSCAFFOLD145177_7452	2	306	306	306	70.8	70.7	71	88686	88574	88899	0.996
SCAFFOLD145177_7279	BOVGEN	bSCAFFOLD145177_7279	2	307	307	309	71	68.3	71.3	88899	85505	89325	0.954
SCAFFOLD145177_7279	MIZZOU	bSCAFFOLD145177_7279	2	307	307	309	71	68.3	71.3	88899	85505	89325	0.954
1883	MARC	m1883	2	308	300	312	68.3	67.2	71.9	85505	84214	90027	0.931
TEXAN-8	SIAGLT	m1883	2	308	300	312	68.3	67.2	71.9	85505	84214	90027	0.931
BZ919492	ILTX-05	iBZ919492	2	309	281	312	71.3	64.4	71.9	89325	80619	90027	0.889
BES1_Contig385_257	BOVGEN	bBES1_Contig385_257	2	310	308	310	71.2	68.3	71.4	89200	85505	89413	0.953
SCAFFOLD32416_1317	BOVGEN	bSCAFFOLD32416_1317	2	311	311	311	71.4	71.2	71.7	89413	89200	89826	0.992
SCAFFOLD32416_1317	MIZZOU	bSCAFFOLD32416_1317	2	311	311	311	71.4	71.2	71.7	89413	89200	89826	0.992
mj40a02.r	BOVGEN	bmj40a02.r	2	312	312	317	71.7	71.4	72.8	89826	89413	91192	0.979
ILSTS082	BOVGEN	m1847	2	313	312	313	71.9	71.4	71.9	90027	89413	90089	0.992
ILSTS082	ILTX-05	m1847	2	313	312	313	71.9	71.4	71.9	90027	89413	90089	0.992
1847	MARC	m1847	2	313	312	313	71.9	71.4	71.9	90027	89413	90089	0.992
ILSTS082	SIAGLT	m1847	2	313	312	313	71.9	71.4	71.9	90027	89413	90089	0.992
3872	MARC	m3872	2	314	314	315	71.9	71.9	72.8	90089	90027	91192	0.986
3863	MARC	m3863	2	315	314	315	71.9	71.9	72.8	90089	90027	91192	0.986
2218	MARC	m2218	2	316	316	340	72.8	71.9	75.3	91192	90089	94298	0.95
297	MARC	m297	2	317	316	318	72.1	71.9	72.8	90315	90089	91192	0.987
BM2808	SIAGLT	m297	2	317	316	318	72.1	71.9	72.8	90315	90089	91192	0.987
BMS1264	BOVGEN	m1024	2	318	316	318	72.2	71.9	72.8	90415	90089	91192	0.987
1024	MARC	m1024	2	318	316	318	72.2	71.9	72.8	90415	90089	91192	0.987
BMS1264	SIAGLT	m1024	2	318	316	318	72.2	71.9	72.8	90415	90089	91192	0.987
1826	MARC	m1826	2	319	319	320	72.5	72.2	73	90778	90415	91455	0.987
ILSTS050	SIAGLT	m1826	2	319	319	320	72.5	72.2	73	90778	90415	91455	0.987
BZ899208	ILTX-05	iBZ899208	2	320	314	321	73	71.9	73.6	91455	90027	92144	0.975
BMS2	BOVGEN	m461	2	321	320	322	72.7	72.5	73.6	91104	90778	92144	0.984
461	MARC	m461	2	321	320	322	72.7	72.5	73.6	91104	90778	92144	0.984
BMS2	SIAGLT	m461	2	321	320	322	72.7	72.5	73.6	91104	90778	92144	0.984
BZ884291	ILTX-05	iBZ884291	2	322	321	324	73.6	72.7	74.1	92144	91104	92845	0.979
2991	MARC	m2991	2	323	322	323	73.4	72.7	73.9	91981	91104	92595	0.982
DIK611	SIAGLT	m2991	2	323	322	323	73.4	72.7	73.9	91981	91104	92595	0.982
3959	MARC	m3959	2	324	324	329	73.9	73.4	74.7	92595	91943	93559	0.981
DIK4325	SIAGLT	m3959	2	324	324	329	73.9	73.4	74.7	92595	91943	93559	0.981
BZ945011	ILTX-05	iBZ945011	2	325	323	327	74.1	73.4	74.7	92845	91943	93559	0.981
4866	MARC	m4866	2	326	324	331	73.9	73.4	74.7	92595	91943	93559	0.981
DIK5209	SIAGLT	m4866	2	326	324	331	73.9	73.4	74.7	92595	91943	93559	0.981
SCAFFOLD26216_19609	BOVGEN	bSCAFFOLD26216_19609	2	327	322	330	73.4	72.7	74.7	91943	91104	93559	0.971
SCAFFOLD26216_19609	MIZZOU	bSCAFFOLD26216_19609	2	327	322	330	73.4	72.7	74.7	91943	91104	93559	0.971
BZ950876	ILTX-05	m2219	2	328	326	332	74.7	73.4	74.7	93559	91943	93559	0.981
CC505535	ILTX-05	iCC505535	2	328	326	332	74.7	73.4	74.7	93559	91943	93559	0.981
2219	MARC	m2219	2	328	326	332	74.7	73.4	74.7	93559	91943	93559	0.981
2230	MARC	m2230	2	329	278	355	74	64.2	80.4	92757	80394	100699	0.77
1178	MARC	m1178	2	330	325	331	73.9	73.4	74.7	92595	91943	93559	0.981
CSSM045	SIAGLT	m1178	2	330	325	331	73.9	73.4	74.7	92595	91943	93559	0.981
BES3_Contig208_945	BOVGEN	bBES3_Contig208_945	2	331	328	335	73.6	73.4	74.7	92219	91943	93559	0.981
4927	MARC	m4927	2	332	331	332	74.2	73.6	74.4	92920	92219	93246	0.988
DIK5294	SIAGLT	m4927	2	332	331	332	74.2	73.6	74.4	92920	92219	93246	0.988
2231	MARC	m2231	2	333	333	340	74.4	73.7	75.3	93246	92344	94298	0.977
4331	MARC	m4331	2	334	333	334	74.2	74.2	74.4	92920	92920	93246	0.996
DIK4369	SIAGLT	m4331	2	334	333	334	74.2	74.2	74.4	92920	92920	93246	0.996
E1LU-030D09	SIAGLT	sE1LU-030D09	2	335	335	340	74.4	73.7	75.3	93246	92344	94298	0.977
BES9_Contig365_495	BOVGEN	bBES9_Contig365_495	2	336	332	336	73.7	73.6	74.4	92344	92219	93246	0.988
BES9_Contig365_495	MIZZOU	bBES9_Contig365_495	2	336	332	336	73.7	73.6	74.4	92344	92219	93246	0.988
ACBP_e	BOVGEN	bACBP_e	2	337	337	338	74.2	73.7	74.7	92895	92344	93534	0.986
E0AD-003H10	SIAGLT	sE0AD-003H10	2	338	335	340	74.4	73.7	75.3	93246	92344	94298	0.977
002043.a1.1	BOVGEN	b002043.a1.1	2	339	338	339	74.7	74.2	75.1	93534	92895	94035	0.986
SCAFFOLD220172_5885	BOVGEN	bSCAFFOLD220172_5885	2	340	340	340	75.1	74.7	75.3	94035	93534	94298	0.991
BMS353	BOVGEN	m469	2	341	341	341	75.3	75.1	75.6	94298	94035	94661	0.992
469	MARC	m469	2	341	341	341	75.3	75.1	75.6	94298	94035	94661	0.992
BMS353	SIAGLT	m469	2	341	341	341	75.3	75.1	75.6	94298	94035	94661	0.992
4633	MARC	m4633	2	342	342	346	75.6	75.3	77.2	94661	94286	96766	0.97
DIK4972	SIAGLT	m4633	2	342	342	346	75.6	75.3	77.2	94661	94286	96766	0.97
AW669304	ILTX-05	iAW669304	2	343	329	347	75.3	73.6	77.2	94286	92219	96766	0.946
BZ907417	ILTX-05	iBZ907417	2	343	329	347	75.3	73.6	77.2	94286	92219	96766	0.946
BZ925702	ILTX-05	iBZ925702	2	343	329	347	75.3	73.6	77.2	94286	92219	96766	0.946
CC491613	ILTX-05	iCC491613	2	343	329	347	75.3	73.6	77.2	94286	92219	96766	0.946
SCAFFOLD321891_17871	BOVGEN	bSCAFFOLD321891_17871	2	344	342	344	75.6	75.3	76	94712	94286	95238	0.989
SCAFFOLD321891_17871	MIZZOU	bSCAFFOLD321891_17871	2	344	342	344	75.6	75.3	76	94712	94286	95238	0.989
SCAFFOLD135477_4544	BOVGEN	bSCAFFOLD135477_4544	2	345	345	345	76	75.6	76.2	95238	94712	95476	0.991
SCAFFOLD135477_4544	MIZZOU	bSCAFFOLD135477_4544	2	345	345	345	76	75.6	76.2	95238	94712	95476	0.991
SCAFFOLD120474_1790	BOVGEN	bSCAFFOLD120474_1790	2	346	346	348	76.2	76	77.2	95476	95238	96766	0.982
SCAFFOLD120474_1790	MIZZOU	bSCAFFOLD120474_1790	2	346	346	348	76.2	76	77.2	95476	95238	96766	0.982
E1CA-035G08	SIAGLT	sE1CA-035G08	2	347	343	351	77.2	75.3	77.5	96766	94286	97066	0.967
BZ948549	ILTX-05	iBZ948549	2	348	344	352	76.4	75.3	77.6	95739	94286	97192	0.965
CC573374	ILTX-05	iCC573374	2	348	344	352	76.4	75.3	77.6	95739	94286	97192	0.965
SCAFFOLD70518_22689	BOVGEN	bSCAFFOLD70518_22689	2	349	347	349	76.6	76.2	77.2	95902	95476	96766	0.984
SCAFFOLD70518_22689	MIZZOU	bSCAFFOLD70518_22689	2	349	347	349	76.6	76.2	77.2	95902	95476	96766	0.984
BES4_Contig185_859	BOVGEN	bBES4_Contig185_859	2	350	350	350	77.2	76.6	77.2	96641	95902	96766	0.99
BES4_Contig185_859	MIZZOU	bBES4_Contig185_859	2	350	350	350	77.2	76.6	77.2	96641	95902	96766	0.99
BES1_Contig549_1254	BOVGEN	bBES1_Contig549_1254	2	351	351	352	77.2	77.2	77.6	96766	96641	97192	0.993
BES1_Contig549_1508	BOVGEN	bBES1_Contig549_1508	2	351	351	352	77.2	77.2	77.6	96766	96641	97192	0.993
BES4_Contig185_644	BOVGEN	bBES4_Contig185_644	2	351	351	352	77.2	77.2	77.6	96766	96641	97192	0.993
BES1_Contig549_1508	MIZZOU	bBES1_Contig549_1508	2	351	351	352	77.2	77.2	77.6	96766	96641	97192	0.993
BES4_Contig185_644	MIZZOU	bBES4_Contig185_644	2	351	351	352	77.2	77.2	77.6	96766	96641	97192	0.993
E1OV-008A03	SIAGLT	sE1OV-008A03	2	352	348	358	77.5	76.4	80.4	97066	95739	100699	0.941
SCAFFOLD175042_11384	BOVGEN	bSCAFFOLD175042_11384	2	353	352	353	77.6	77.2	78.1	97192	96766	97881	0.987
SCAFFOLD175042_11600	BOVGEN	bSCAFFOLD175042_11600	2	353	352	353	77.6	77.2	78.1	97192	96766	97881	0.987
SCAFFOLD175042_11703	BOVGEN	bSCAFFOLD175042_11703	2	353	352	353	77.6	77.2	78.1	97192	96766	97881	0.987
SCAFFOLD175042_11723	BOVGEN	bSCAFFOLD175042_11723	2	353	352	353	77.6	77.2	78.1	97192	96766	97881	0.987
BZ885291	ILTX-05	bSCAFFOLD175042_11723	2	353	352	353	77.6	77.2	78.1	97192	96766	97881	0.987
SCAFFOLD175042_11384	MIZZOU	bSCAFFOLD175042_11384	2	353	352	353	77.6	77.2	78.1	97192	96766	97881	0.987
SCAFFOLD175042_11703	MIZZOU	bSCAFFOLD175042_11703	2	353	352	353	77.6	77.2	78.1	97192	96766	97881	0.987
BZ941667	ILTX-05	iBZ941667	2	354	354	360	78.1	77.6	81.1	97881	97192	101576	0.948
SCAFFOLD221392_459	BOVGEN	bSCAFFOLD221392_459	2	355	354	356	78.7	77.6	80.4	98632	97192	100699	0.958
SCAFFOLD221392_459	MIZZOU	bSCAFFOLD221392_459	2	355	354	356	78.7	77.6	80.4	98632	97192	100699	0.958
2196	MARC	m2196	2	356	343	358	80.4	75.3	80.4	100699	94286	100699	0.924
SCAFFOLD10510_7818	BOVGEN	bSCAFFOLD10510_7818	2	357	356	357	79.5	78.7	80.4	99572	98632	100699	0.975
SCAFFOLD221392_398	BOVGEN	bSCAFFOLD221392_398	2	358	358	358	79.7	79.5	80.1	99835	99572	100386	0.99
BMS1837	BOVGEN	m818	2	359	359	359	80.1	79.7	81.1	100386	99835	101576	0.979
818	MARC	m818	2	359	359	359	80.1	79.7	81.1	100386	99835	101576	0.979
BMS1837	SIAGLT	m818	2	359	359	359	80.1	79.7	81.1	100386	99835	101576	0.979
SCAFFOLD256846_472	BOVGEN	bSCAFFOLD256846_472	2	360	360	362	81.1	80.1	82.5	101576	100386	103342	0.965
SCAFFOLD256846_472	MIZZOU	bSCAFFOLD256846_472	2	360	360	362	81.1	80.1	82.5	101576	100386	103342	0.965
BZ945414	ILTX-05	iBZ945414	2	361	355	361	80.5	78.1	81.6	100799	97881	102165	0.949
CC769033	ILTX-05	iCC769033	2	362	362	372	81.6	80.5	85.3	102165	100799	106799	0.929
STAT1	BOVGEN	bSTAT1	2	363	361	363	82.5	80.5	83.1	103342	100799	104081	0.961
BES1_Contig468_700	BOVGEN	bBES1_Contig468_700	2	364	364	364	83.1	82.5	83.3	104081	103342	104344	0.988
BES1_Contig468_700	MIZZOU	bBES1_Contig468_700	2	364	364	364	83.1	82.5	83.3	104081	103342	104344	0.988
BES7_Contig421_391	BOVGEN	bBES7_Contig421_391	2	365	365	365	83.3	83.1	83.4	104344	104081	104470	0.995
BES7_Contig421_544	BOVGEN	bBES7_Contig421_544	2	365	365	365	83.3	83.1	83.4	104344	104081	104470	0.995
BES7_Contig241_1853	BOVGEN	bBES7_Contig241_1853	2	366	366	366	83.4	83.3	83.7	104470	104344	104845	0.994
BES7_Contig241_1853	MIZZOU	bBES7_Contig241_1853	2	366	366	366	83.4	83.3	83.7	104470	104344	104845	0.994
BES8_Contig217_117	BOVGEN	bBES8_Contig217_117	2	367	367	369	83.7	83.2	83.9	104845	104244	105121	0.989
SCAFFOLD95077_3499	BOVGEN	bSCAFFOLD95077_3499	2	367	367	369	83.7	83.2	83.9	104845	104244	105121	0.989
1707	MARC	m1707	2	368	357	369	83.2	79.5	83.9	104244	99572	105121	0.934
2887	MARC	m2887	2	369	357	369	83.2	79.5	83.9	104244	99572	105121	0.934
TEXAN1	BOVGEN	m1523	2	370	370	370	83.9	83.2	85.3	105121	104244	106799	0.969
1523	MARC	m1523	2	370	370	370	83.9	83.2	85.3	105121	104244	106799	0.969
TEXAN-1	SIAGLT	m1523	2	370	370	370	83.9	83.2	85.3	105121	104244	106799	0.969
3408	MARC	m3408	2	371	371	376	85.3	83.9	85.7	106799	105121	107351	0.973
DIK2432	SIAGLT	m3408	2	371	371	376	85.3	83.9	85.7	106799	105121	107351	0.973
R273	BOVGEN	bR273	2	372	368	373	84.1	83.2	85.3	105384	104244	106799	0.969
BZ925299	ILTX-05	iBZ925299	2	373	363	375	85.2	81.6	85.7	106737	102165	107351	0.938
SCAFFOLD109829_3725	BOVGEN	bSCAFFOLD109829_3725	2	374	373	374	84.8	84.1	85.4	106211	105384	107000	0.981
SCAFFOLD195096_914	BOVGEN	bSCAFFOLD195096_914	2	375	375	376	85.4	84.8	85.7	107000	106211	107351	0.986
SCAFFOLD195096_914	MIZZOU	bSCAFFOLD195096_914	2	375	375	376	85.4	84.8	85.7	107000	106211	107351	0.986
BZ933243	ILTX-05	iBZ933243	2	376	374	383	85.7	84.8	87.8	107351	106211	110044	0.954
RM41	BOVGEN	m1876	2	377	376	377	85.5	85.4	85.7	107125	107000	107351	0.996
1876	MARC	m1876	2	377	376	377	85.5	85.4	85.7	107125	107000	107351	0.996
RM041	SIAGLT	m1876	2	377	376	377	85.5	85.4	85.7	107125	107000	107351	0.996
BES3_Contig278_695	BOVGEN	bBES3_Contig278_695	2	378	378	378	85.6	85.5	85.7	107250	107125	107376	0.997
BES8_Contig362_577	BOVGEN	bBES8_Contig362_577	2	378	378	378	85.6	85.5	85.7	107250	107125	107376	0.997
SCAFFOLD109829_3743	BOVGEN	bSCAFFOLD109829_3743	2	378	378	378	85.6	85.5	85.7	107250	107125	107376	0.997
BES3_Contig278_695	MIZZOU	bBES3_Contig278_695	2	378	378	378	85.6	85.5	85.7	107250	107125	107376	0.997
SCAFFOLD109829_3486	BOVGEN	bSCAFFOLD109829_3486	2	379	379	379	85.7	85.6	85.8	107376	107250	107488	0.997
SCAFFOLD109829_3820	BOVGEN	bSCAFFOLD109829_3820	2	380	380	381	85.8	85.1	86	107488	106649	107739	0.987
759	MARC	m759	2	381	371	382	85.1	83.9	86.8	106649	105121	108703	0.957
SCAFFOLD109829_3868	BOVGEN	bSCAFFOLD109829_3868	2	382	381	387	86	85.1	88.4	107739	106649	110695	0.952
3766	MARC	m3766	2	383	382	390	86.8	85.1	88.9	108703	106649	111346	0.944
BZ925572	ILTX-05	iBZ925572	2	384	377	386	87.8	85.1	88.4	110044	106649	110695	0.952
CC477506	ILTX-05	iCC477506	2	384	377	386	87.8	85.1	88.4	110044	106649	110695	0.952
3784	MARC	m3784	2	385	382	389	85.9	85.1	88.9	107626	106649	111346	0.944
DIK2862	SIAGLT	m3784	2	385	382	389	85.9	85.1	88.9	107626	106649	111346	0.944
BZ935576	ILTX-05	iBZ935576	2	386	377	386	87.8	85.1	88.4	110044	106649	110695	0.952
AW289239	ILTX-05	iAW289239	2	387	387	388	88.4	86.7	88.9	110695	108641	111346	0.968
AF440377-177	BOVGEN	bAF440377-177	2	388	383	389	86.7	85.9	88.9	108641	107626	111346	0.956
BZ956433	ILTX-05	iBZ956433	2	389	388	393	88.9	86.7	89.4	111346	108641	111998	0.96
BMS2626	BOVGEN	m1683	2	390	389	390	87.2	86.7	88.9	109280	108641	111346	0.968
1683	MARC	m1683	2	390	389	390	87.2	86.7	88.9	109280	108641	111346	0.968
BMS2626	SIAGLT	m1683	2	390	389	390	87.2	86.7	88.9	109280	108641	111346	0.968
RSJW517	BOVGEN	m18763	2	391	391	391	87.7	87.2	88	109843	109280	110294	0.988
[truncated: 23,584 more rows]
