# Supplementary material for: A physical map of the bovine genome
Source: Genome Biol. 2007 Aug 14;8(8):R165. doi: 10.1186/gb-2007-8-8-r165 (PMC2374996; doi:10.1186/gb-2007-8-8-r165)
Supplement: Additional data file 4 — Log10 likelihoods of markers ordered according to the BAC map, Btau3.1 draft assembly, and unassisted composite map. [file gb-2007-8-8-r165-S4.xls]

## Sheet: Sheet1
Log 10 likelihoods of bovine markers ordered according to the BAC fingerprint map, Btau3.1 draft sequence assembly, and unassisted composite map.
	Markers matching BAC clones				Markers matching Btau3.1
BTA	BAC order	Composite order	n		Assembly order	Composite order	n
1	-4886	-4711	611		-7939	-6525	643
2	-4231	-4139	501		-6889	-5623	547
3	-4232	-4196	557		-7395	-6093	644
4	-3477	-3459	407		-5876	-4899	464
5	-5119	-4947	628		-10084	-8200	875
6	-3384	-3337	388		-5793	-4750	437
7	-4243	-4082	495		-6891	-5860	604
8	-3303	-3284	362		-5553	-4757	416
9	-3289	-3270	372		-5223	-4429	395
10	-3736	-3697	435		-5961	-5215	510
11	-3996	-3874	461		-7056	-5690	564
12	-2782	-2736	313		-4425	-3656	321
13	-3225	-3225	369		-5021	-4305	424
14	-3458	-3430	402		-6035	-5009	472
15	-3581	-3421	403		-6144	-5012	454
16	-3274	-3201	328		-5488	-4726	402
17	-2985	-2985	307		-5467	-4550	378
18	-3249	-3235	347		-5766	-4762	456
19	-3364	-3298	379		-4996	-4303	423
20	-2782	-2782	277		-4568	-3901	313
21	-2558	-2466	287		-4155	-3436	295
22	-2845	-2779	282		-4365	-3732	329
23	-2620	-2571	251		-4569	-3884	331
24	-2585	-2548	271		-4015	-3469	294
25	-2421	-2373	241		-4331	-3534	330
26	-2292	-2269	231		-3596	-3126	263
27	-1993	-1972	190		-3054	-2762	196
28	-2249	-2047	206		-3210	-2888	227
29	-2677	-2564	282		-4684	-3845	365
X	-3522	-3109	310		-5259	-4329	354
Mean
Autosomes	-3270	-3203	365		-5467	-4584	427
All	-3278	-3200	363		-5460	-4576	424
