# Supplementary material for: A physical map of the bovine genome
Source: Genome Biol. 2007 Aug 14;8(8):R165. doi: 10.1186/gb-2007-8-8-r165 (PMC2374996; doi:10.1186/gb-2007-8-8-r165)
Supplement: Additional data file 5 — Log10 likelihoods for the unassisted, BAC-assisted and sequence-assisted composite maps. [file gb-2007-8-8-r165-S5.xls]

## Sheet: Sheet1
Log 10 likelihoods of unassisted, BAC- and sequence-assisted composite maps
BTA	n	Unassisted	BAC assisted	Sequence assisted
1	875	-7232	-7215	-7254
2	804	-6153	-6072	-6146
3	849	-6548	-6419	-6679
4	612	-5283	-5234	-5363
5	1129	-8702	-8657	-8848
6	624	-5166	-5116	-5144
7	788	-6286	-6233	-6313
8	583	-5209	-5117	-5273
9	504	-4751	-4758	-4849
10	685	-5683	-5684	-5769
11	770	-6247	-6226	-6362
12	446	-4088	-4064	-4099
13	591	-4641	-4606	-4725
14	591	-5283	-5221	-5326
15	610	-5671	-5351	-5394
16	507	-5070	-5025	-5103
17	488	-4934	-4957	-4956
18	636	-5146	-5111	-5224
19	649	-4710	-4696	-4707
20	421	-4273	-4263	-4320
21	414	-3746	-3734	-3761
22	455	-4070	-4075	-4074
23	426	-4138	-4088	-4101
24	376	-3687	-3712	-3715
25	434	-3755	-3747	-3818
26	349	-3416	-3431	-3436
27	258	-2955	-2966	-2961
28	315	-3160	-3179	-3187
29	520	-4251	-4259	-4359
X	545	-5137	-5287	-5189
